# Supplementary material for: Nutrient deprivation alters the rate of COPII subunit recruitment at ER subdomains to tune secretory protein transport
Source: Nat Commun. 2023 Dec 8;14:8140. doi: 10.1038/s41467-023-44002-7 (PMC10709328; doi:10.1038/s41467-023-44002-7)
Supplement: Supplementary file 13 — Source Data [file 41467_2023_44002_MOESM13_ESM.zip]

Archive with 39 entries (38 files):
- Source data_NCOMMS-23-09528B/
- Source data_NCOMMS-23-09528B/Figure 1A_anti-GAPDH blot_labeled.pdf
- __MACOSX/Source data_NCOMMS-23-09528B/._Figure 1A_anti-GAPDH blot_labeled.pdf
- Source data_NCOMMS-23-09528B/Figure S8C_anti-actin blot_labeled.pdf
- __MACOSX/Source data_NCOMMS-23-09528B/._Figure S8C_anti-actin blot_labeled.pdf
- Source data_NCOMMS-23-09528B/.DS_Store
- __MACOSX/Source data_NCOMMS-23-09528B/._.DS_Store
- Source data_NCOMMS-23-09528B/Kasberg et al., 2013_Nat Comm_Source_data_file.xlsx
- __MACOSX/Source data_NCOMMS-23-09528B/._Kasberg et al., 2013_Nat Comm_Source_data_file.xlsx
- Source data_NCOMMS-23-09528B/Gels and blots_labeled.pdf
- __MACOSX/Source data_NCOMMS-23-09528B/._Gels and blots_labeled.pdf
- Source data_NCOMMS-23-09528B/Figure S8C_anti-actin blot_labeled.tif
- __MACOSX/Source data_NCOMMS-23-09528B/._Figure S8C_anti-actin blot_labeled.tif
- Source data_NCOMMS-23-09528B/Figure 1A_anti-GAPDH blot_labeled.tif
- __MACOSX/Source data_NCOMMS-23-09528B/._Figure 1A_anti-GAPDH blot_labeled.tif
- Source data_NCOMMS-23-09528B/Figure S8C_anti-Sec23 blot_labeled.pdf
- __MACOSX/Source data_NCOMMS-23-09528B/._Figure S8C_anti-Sec23 blot_labeled.pdf
- Source data_NCOMMS-23-09528B/Figure S8C_anti-TFG blot_labeled.pdf
- __MACOSX/Source data_NCOMMS-23-09528B/._Figure S8C_anti-TFG blot_labeled.pdf
- Source data_NCOMMS-23-09528B/Figure S1C_ethidium bromide_labeled.pdf
- __MACOSX/Source data_NCOMMS-23-09528B/._Figure S1C_ethidium bromide_labeled.pdf
- Source data_NCOMMS-23-09528B/Figure S1B_anti-Sec31a blot_labeled.tif
- __MACOSX/Source data_NCOMMS-23-09528B/._Figure S1B_anti-Sec31a blot_labeled.tif
- Source data_NCOMMS-23-09528B/Figure S1B_anti-actin blot_labeled.tif
- __MACOSX/Source data_NCOMMS-23-09528B/._Figure S1B_anti-actin blot_labeled.tif
- Source data_NCOMMS-23-09528B/Figure 1A_anti-TFG blot_labeled.pdf
- __MACOSX/Source data_NCOMMS-23-09528B/._Figure 1A_anti-TFG blot_labeled.pdf
- Source data_NCOMMS-23-09528B/Figure 1A_anti-TFG blot_labeled.tif
- __MACOSX/Source data_NCOMMS-23-09528B/._Figure 1A_anti-TFG blot_labeled.tif
- Source data_NCOMMS-23-09528B/Figure S1B_anti-Sec31a blot_labeled.pdf
- __MACOSX/Source data_NCOMMS-23-09528B/._Figure S1B_anti-Sec31a blot_labeled.pdf
- Source data_NCOMMS-23-09528B/Figure S1B_anti-actin blot_labeled.pdf
- __MACOSX/Source data_NCOMMS-23-09528B/._Figure S1B_anti-actin blot_labeled.pdf
- Source data_NCOMMS-23-09528B/Figure S1C_ethidium bromide_labeled.tif
- __MACOSX/Source data_NCOMMS-23-09528B/._Figure S1C_ethidium bromide_labeled.tif
- Source data_NCOMMS-23-09528B/Figure S8C_anti-TFG blot_labeled.tif
- __MACOSX/Source data_NCOMMS-23-09528B/._Figure S8C_anti-TFG blot_labeled.tif
- Source data_NCOMMS-23-09528B/Figure S8C_anti-Sec23 blot_labeled.tif
- __MACOSX/Source data_NCOMMS-23-09528B/._Figure S8C_anti-Sec23 blot_labeled.tif
