# Supplementary material for: Nutrient deprivation alters the rate of COPII subunit recruitment at ER subdomains to tune secretory protein transport
Source: Nat Commun. 2023 Dec 8;14:8140. doi: 10.1038/s41467-023-44002-7 (PMC10709328; doi:10.1038/s41467-023-44002-7)
Supplement: Supplementary file 13 — Source Data [file 41467_2023_44002_MOESM13_ESM.zip › Source data_NCOMMS-23-09528B/Kasberg et al., 2013_Nat Comm_Source_data_file.xlsx]

## Sheet: Figure 1c
Figure 1c
Linescans (right) were generated by quantifying the intensities of HaloTag fusion proteins and immunostained Sec24a from the dashed lines (left) using the data below.
HaloTag-Sec16a							HaloTag-Sec23a							HaloTag-Sec31a							HaloTag-TFG
HaloTag			Sec24a				HaloTag			Sec24a				HaloTag			Sec24a				HaloTag			Sec24a
Distance_(microns)	Gray_Value	Normalized	Distance_(microns)	Gray_Value	Normalized		Distance_(microns)	Gray_Value	Norm	Distance_(microns)	Gray_Value	Normalized		Distance_(microns)	Gray_Value	Norm	Distance_(microns)	Gray_Value	Normalized		Distance_(microns)	Gray_Value	Norm	Distance_(microns)	Gray_Value	Normalized
0	0	0	0	0	0		0	0.012	0.0102894	0	0	0		0	43.571	28.3608	0	21.758	14.5458		0	16.953	15.9573	0	0.2454	0.272695
0.042598	0	0	0.042598	0	0		0.042598	0.009	0.00771704	0.042598	0	0		0.042598	36.194	23.559	0.042598	17.36	11.6056		0.042598	19.181	18.0544	0.042598	0.9402	1.04477
0.085196	0	0	0.085196	0	0		0.085196	0	0	0.085196	0	0		0.085196	30.341	19.7493	0.085196	10.618	7.0984		0.085196	19.06	17.9405	0.085196	4.5271	5.03063
0.127795	2.576	1.53707	0.127795	0	0		0.127795	0	0	0.127795	0	0		0.127795	27.552	17.9339	0.127795	6.088	4.06998		0.127795	17.424	16.4006	0.127795	10.241	11.3801
0.170393	12.942	7.72233	0.170393	0	0		0.170393	0	0	0.170393	0	0		0.170393	28.18	18.3427	0.170393	7.211	4.82073		0.170393	16.01	15.0697	0.170393	17.2624	19.1824
0.212991	22.018	13.1379	0.212991	0.761	0.610828		0.212991	0.006	0.00514469	0.212991	0	0		0.212991	36.105	23.5011	0.212991	14.903	9.96303		0.212991	15.598	14.6819	0.212991	27.4492	30.5022
0.255589	53.384	31.8535	0.255589	7.162	5.74869		0.255589	0.474	0.406431	0.255589	0	0		0.255589	51.193	33.3221	0.255589	30.187	20.1808		0.255589	17.099	16.0947	0.255589	40.469	44.9702
0.298187	103.295	61.6348	0.298187	23.398	18.7808		0.298187	2.363	2.02615	0.298187	0	0		0.298187	74.292	48.3574	0.298187	53.516	35.7768		0.298187	21.508	20.2447	0.298187	54.3781	60.4263
0.340786	145.889	87.0501	0.340786	44.34	35.5902		0.340786	11.438	9.8075	0.340786	8.7439	12.2937		0.340786	103.263	67.215	0.340786	81.149	54.2501		0.340786	30.667	28.8658	0.340786	67.2621	74.7433
0.383384	167.592	100	0.383384	67.412	54.1092		0.383384	33.223	28.487	0.383384	30.5321	42.9274		0.383384	130.315	84.8234	0.383384	110.646	73.9696		0.383384	45.12	42.4699	0.383384	78.3264	87.0382
0.425982	163.084	97.3101	0.425982	90.226	72.4212		0.425982	64.605	55.3955	0.425982	53.1083	74.669		0.425982	147.903	96.2716	0.425982	132.065	88.2888		0.425982	65.92	62.0482	0.425982	86.2717	95.8672
0.46858	135.308	80.7366	0.46858	107.57	86.3427		0.46858	96.922	83.1057	0.46858	68.1139	95.7665		0.46858	153.631	100	0.46858	146.644	98.0352		0.46858	87.744	82.5904	0.46858	89.9908	100
0.511179	93	55.4919	0.511179	117.578	94.3757		0.511179	116.625	100	0.511179	71.125	100		0.511179	147.625	96.0906	0.511179	149.583	100		0.511179	102.229	96.2246	0.511179	88.7917	98.6675
0.553777	51.012	30.4382	0.553777	123.193	98.8827		0.553777	114.522	98.1968	0.553777	61.5191	86.4943		0.553777	129.832	84.509	0.553777	133.385	89.1712		0.553777	106.24	100	0.553777	83.9562	93.2942
0.596375	15.688	9.36083	0.596375	124.585	100		0.596375	91.987	78.8742	0.596375	40.6968	57.2187		0.596375	103.261	67.2136	0.596375	103.983	69.5153		0.596375	93.795	88.286	0.596375	73.0247	81.1469
0.638973	1.836	1.09552	0.638973	118.184	94.8621		0.638973	60.16	51.5841	0.638973	15.4356	21.7021		0.638973	72.514	47.2001	0.638973	68.588	45.8528		0.638973	69.944	65.8358	0.638973	56.2075	62.4592
0.681571	0	0	0.681571	106.61	85.5721		0.681571	30.808	26.4163	0.681571	0	0		0.681571	43.645	28.409	0.681571	38.328	25.6232		0.681571	44.338	41.7338	0.681571	38.0048	42.2319
0.72417	0	0	0.72417	87.974	70.6136		0.72417	11.737	10.0639	0.72417	0	0		0.72417	22.543	14.6735	0.72417	18.271	12.2146		0.72417	20.631	19.4192	0.72417	20.164	22.4067
0.766768	0	0	0.766768	61.045	48.9987		0.766768	2.882	2.47117	0.766768	0	0		0.766768	8.665	5.64014	0.766768	6.341	4.23912		0.766768	6.374	5.99962	0.766768	5.7254	6.36221
0.809366	0	0	0.809366	32.554	26.13		0.809366	0	0	0.809366	0	0		0.809366	2.954	1.92279	0.809366	2.331	1.55833		0.809366	0.48	0.451807	0.809366	0	0
0.851964	0	0	0.851964	8.017	6.43496		0.851964	0	0	0.851964	0	0		0.851964	0.961	0.625525	0.851964	0.319	0.21326		0.851964	0	0	0.851964	0	0
0.894563	0	0	0.894563	0.332	0.266485		0.894563	0	0	0.894563	0	0		0.894563	0.158	0.102844	0.894563	0	0		0.894563	0	0	0.894563	0	0
0.937161	0	0	0.937161	0	0		0.937161	0	0	0.937161	0	0		0.937161	0	0	0.937161	0	0		0.937161	0	0	0.937161	0	0
0.979759	0	0	0.979759	0	0		0.979759	0	0	0.979759	0	0		0.979759	0	0	0.979759	0	0		0.979759	0	0	0.979759	0	0
1.02236	0	0	1.02236	0	0		1.02236	0	0	1.02236	0	0		1.02236	0	0	1.02236	0	0		1.02236	0	0	1.02236	0	0

## Sheet: Figure 1d
Figure 1d
Normalized trafficking data (ss-DsRed and ManII-SBP-GFP) comparing control RPE1 cells to RPE1 cells endogenously expressing COPII fusion protiens.
ss-DsRed
	WT			HaloTag-Sec16a			HaloTag-Sec23a			HaloTag-Sec31a			HaloTag-TFG
Time (min)	Mean	SEM	N	Mean	SEM	N	Mean	SEM	N	Mean	SEM	N	Mean	SEM	N
3	0	2.17105	20	0	6.48416	20	0	5.7308	20	0	4.23152	20	0	5.00534	20
6	15.4995	5.21201	20	0	6.82071	20	10.0672	8.05864	20	23.834	6.994	20	8.52221	5.34649	20
9	34.5163	7.21732	20	8.73281	8.68775	20	24.4615	4.18968	20	39.0727	8.05304	20	24.8476	7.2493	20
12	48.2228	7.37314	20	14.8113	7.68136	20	42.6611	5.41475	20	54.2149	8.78395	20	41.6897	8.38021	20
15	57.9112	6.26845	20	35.3196	7.83276	20	63.7052	5.58117	20	63.1795	8.07708	20	57.4422	7.32488	20
18	68.4251	4.58811	20	55.535	7.32837	20	75.8908	6.31019	20	68.0631	6.65661	20	70.3161	5.95678	20
21	77.8053	3.5457	20	67.6574	8.52722	20	84.3155	8.01395	20	81.2314	5.23724	20	85.0042	4.42452	20
24	86.0824	2.50627	20	90.3957	6.07729	20	92.8914	6.14959	20	90.4392	2.65583	20	91.8058	2.75038	20
27	91.7819	1.91775	20	99.1057	5.20456	20	95.9887	6.10482	20	97.5121	2.54631	20	96.7131	1.56539	20
30	100	2.21733	20	100	6.20718	20	100	1.9607	20	100	2.7574	20	100	2.59231	20
ManII-SBP-GFP
	WT			HaloTag-Sec16a			HaloTag-Sec23a			HaloTag-Sec31a			HaloTag-TFG
Time (min)	Mean	SEM	N	Mean	SEM	N	Mean	SEM	N	Mean	SEM	N	Mean	SEM	N
3	0	2.17105	20	0	6.48416	20	0	5.7308	20	0	4.23152	20	0	5.00534	20
6	15.4995	5.21201	20	0	6.82071	20	10.0672	8.05864	20	23.834	6.994	20	8.52221	5.34649	20
9	34.5163	7.21732	20	8.73281	8.68775	20	24.4615	4.18968	20	39.0727	8.05304	20	24.8476	7.2493	20
12	48.2228	7.37314	20	14.8113	7.68136	20	42.6611	5.41475	20	54.2149	8.78395	20	41.6897	8.38021	20
15	57.9112	6.26845	20	35.3196	7.83276	20	63.7052	5.58117	20	63.1795	8.07708	20	57.4422	7.32488	20
18	68.4251	4.58811	20	55.535	7.32837	20	75.8908	6.31019	20	68.0631	6.65661	20	70.3161	5.95678	20
21	77.8053	3.5457	20	67.6574	8.52722	20	84.3155	8.01395	20	81.2314	5.23724	20	85.0042	4.42452	20
24	86.0824	2.50627	20	90.3957	6.07729	20	92.8914	6.14959	20	90.4392	2.65583	20	91.8058	2.75038	20
27	91.7819	1.91775	20	99.1057	5.20456	20	95.9887	6.10482	20	97.5121	2.54631	20	96.7131	1.56539	20
30	100	2.21733	20	100	6.20718	20	100	1.9607	20	100	2.7574	20	100	2.59231	20

## Sheet: Figure 1e
Figure 1e
Data used to generate fluorescence recovery after photobleaching graph for HaloTag-Sec16a.
Raw					Nonlinear regression
Time (sec)	Mean	SEM	N		Time (sec)	Mean	SEM	N
1	101.013	2.1913	20		4	49.7854	6.34421	20
2	100.787	1.8148	20		4.02503	49.9612	6.26535	20
3	98.8535	2.6268	20		4.05005	50.136	6.18764	20
4	44.8402	2.2608	20		4.07508	50.3098	6.11107	20
5	58.4303	3.5395	20		4.1001	50.4826	6.03563	20
6	64.0791	3.9759	20		4.12512	50.6544	5.96133	20
7	69.9049	4.5373	20		4.15015	50.8252	5.88815	20
8	67.8294	3.7199	20		4.17518	50.995	5.81608	20
9	75.074	4.4365	20		4.2002	51.1639	5.74514	20
10	72.9492	4.8848	20		4.22523	51.3317	5.6753	20
11	68.782	3.395	20		4.25025	51.4987	5.60656	20
12	70.4605	4.4006	20		4.27527	51.6646	5.53892	20
13	72.647	4.2117	20		4.3003	51.8297	5.47238	20
14	75.8022	4.6396	20		4.32533	51.9937	5.40692	20
15	78.7038	4.2747	20		4.35035	52.1569	5.34255	20
16	77.969	4.109	20		4.37538	52.3191	5.27926	20
17	81.1007	4.4206	20		4.4004	52.4803	5.21703	20
18	77.2519	3.091	20		4.42542	52.6407	5.15588	20
19	78.438	3.6546	20		4.45045	52.8001	5.09579	20
20	78.6545	3.8745	20		4.47548	52.9586	5.03675	20
21	80.5587	3.8644	20		4.5005	53.1162	4.97877	20
22	78.9709	3.8434	20		4.52553	53.2729	4.92183	20
23	80.0414	3.9778	20		4.55055	53.4287	4.86594	20
24	83.307	3.898	20		4.57558	53.5836	4.81108	20
25	81.4667	4.8345	20		4.6006	53.7376	4.75725	20
26	79.2571	3.9199	20		4.62563	53.8908	4.70444	20
27	79.6153	4.9728	20		4.65065	54.043	4.65266	20
28	83.7252	4.2202	20		4.67568	54.1944	4.60189	20
29	82.8961	4.1332	20		4.7007	54.3449	4.55213	20
					4.72573	54.4946	4.50336	20
					4.75075	54.6434	4.45559	20
					4.77578	54.7913	4.40882	20
					4.8008	54.9384	4.36302	20
					4.82583	55.0847	4.3182	20
					4.85085	55.2301	4.27436	20
					4.87588	55.3747	4.23147	20
					4.9009	55.5184	4.18954	20
					4.92593	55.6614	4.14856	20
					4.95095	55.8035	4.10852	20
					4.97598	55.9448	4.06942	20
					5.001	56.0853	4.03125	20
					5.02603	56.2249	3.99399	20
					5.05105	56.3638	3.95764	20
					5.07608	56.5019	3.9222	20
					5.1011	56.6392	3.88765	20
					5.12613	56.7757	3.85399	20
					5.15115	56.9114	3.8212	20
					5.17618	57.0464	3.78928	20
					5.2012	57.1805	3.75822	20
					5.22623	57.3139	3.72801	20
					5.25125	57.4466	3.69864	20
					5.27628	57.5785	3.6701	20
					5.3013	57.7096	3.64237	20
					5.32633	57.84	3.61546	20
					5.35135	57.9696	3.58935	20
					5.37638	58.0984	3.56402	20
					5.4014	58.2266	3.53947	20
					5.42643	58.354	3.51568	20
					5.45145	58.4807	3.49265	20
					5.47648	58.6066	3.47036	20
					5.5015	58.7319	3.44881	20
					5.52653	58.8564	3.42797	20
					5.55155	58.9802	3.40784	20
					5.57658	59.1033	3.3884	20
					5.6016	59.2256	3.36964	20
					5.62663	59.3473	3.35156	20
					5.65165	59.4683	3.33413	20
					5.67668	59.5886	3.31735	20
					5.7017	59.7082	3.3012	20
					5.72673	59.8271	3.28566	20
					5.75175	59.9453	3.27073	20
					5.77678	60.0629	3.2564	20
					5.8018	60.1798	3.24264	20
					5.82683	60.296	3.22945	20
					5.85185	60.4115	3.21681	20
					5.87688	60.5264	3.20472	20
					5.9019	60.6406	3.19314	20
					5.92693	60.7542	3.18209	20
					5.95195	60.8671	3.17153	20
					5.97698	60.9794	3.16146	20
					6.002	61.091	3.15186	20
					6.02703	61.202	3.14272	20
					6.05205	61.3124	3.13403	20
					6.07708	61.4221	3.12577	20
					6.1021	61.5312	3.11794	20
					6.12713	61.6396	3.11052	20
					6.15215	61.7475	3.10349	20
					6.17718	61.8547	3.09684	20
					6.2022	61.9613	3.09057	20
					6.22723	62.0673	3.08466	20
					6.25225	62.1727	3.07909	20
					6.27728	62.2775	3.07386	20
					6.3023	62.3817	3.06895	20
					6.32733	62.4853	3.06435	20
					6.35235	62.5883	3.06006	20
					6.37738	62.6907	3.05605	20
					6.4024	62.7925	3.05232	20
					6.42743	62.8937	3.04886	20
					6.45245	62.9944	3.04566	20
					6.47748	63.0945	3.0427	20
					6.5025	63.194	3.03997	20
					6.52753	63.2929	3.03748	20
					6.55255	63.3913	3.0352	20
					6.57758	63.4891	3.03312	20
					6.6026	63.5863	3.03124	20
					6.62763	63.683	3.02955	20
					6.65265	63.7791	3.02804	20
					6.67768	63.8747	3.0267	20
					6.7027	63.9697	3.02551	20
					6.72773	64.0642	3.02449	20
					6.75275	64.1582	3.0236	20
					6.77778	64.2516	3.02285	20
					6.8028	64.3444	3.02223	20
					6.82783	64.4368	3.02174	20
					6.85285	64.5286	3.02135	20
					6.87788	64.6199	3.02108	20
					6.9029	64.7106	3.0209	20
					6.92793	64.8009	3.02081	20
					6.95295	64.8906	3.02081	20
					6.97798	64.9798	3.02089	20
					7.003	65.0685	3.02105	20
					7.02803	65.1567	3.02127	20
					7.05305	65.2444	3.02156	20
					7.07808	65.3316	3.0219	20
					7.1031	65.4182	3.02229	20
					7.12813	65.5044	3.02273	20
					7.15315	65.5901	3.02321	20
					7.17818	65.6753	3.02373	20
					7.2032	65.76	3.02427	20
					7.22823	65.8443	3.02484	20
					7.25325	65.928	3.02544	20
					7.27828	66.0113	3.02605	20
					7.3033	66.094	3.02667	20
					7.32833	66.1764	3.02731	20
					7.35335	66.2582	3.02795	20
					7.37838	66.3396	3.02859	20
					7.4034	66.4205	3.02923	20
					7.42843	66.5009	3.02987	20
					7.45345	66.5809	3.0305	20
					7.47848	66.6604	3.03111	20
					7.5035	66.7395	3.03171	20
					7.52853	66.8181	3.0323	20
					7.55355	66.8962	3.03286	20
					7.57858	66.974	3.0334	20
					7.6036	67.0512	3.03392	20
					7.62863	67.1281	3.03441	20
					7.65365	67.2044	3.03486	20
					7.67868	67.2804	3.03529	20
					7.7037	67.3559	3.03568	20
					7.72873	67.431	3.03603	20
					7.75375	67.5056	3.03635	20
					7.77878	67.5798	3.03662	20
					7.8038	67.6536	3.03685	20
					7.82883	67.727	3.03704	20
					7.85385	67.8	3.03718	20
					7.87888	67.8725	3.03728	20
					7.9039	67.9446	3.03732	20
					7.92893	68.0163	3.03732	20
					7.95395	68.0876	3.03726	20
					7.97898	68.1585	3.03715	20
					8.004	68.229	3.03699	20
					8.02903	68.299	3.03677	20
					8.05405	68.3687	3.0365	20
					8.07908	68.438	3.03617	20
					8.1041	68.5069	3.03578	20
					8.12913	68.5753	3.03534	20
					8.15415	68.6434	3.03483	20
					8.17918	68.7111	3.03427	20
					8.2042	68.7784	3.03364	20
					8.22923	68.8454	3.03295	20
					8.25425	68.9119	3.0322	20
					8.27928	68.9781	3.03139	20
					8.3043	69.0438	3.03052	20
					8.32933	69.1092	3.02958	20
					8.35435	69.1743	3.02858	20
					8.37938	69.2389	3.02751	20
					8.4044	69.3032	3.02638	20
					8.42943	69.3671	3.02518	20
					8.45445	69.4307	3.02392	20
					8.47948	69.4939	3.0226	20
					8.5045	69.5567	3.02121	20
					8.52953	69.6192	3.01975	20
					8.55456	69.6813	3.01823	20
					8.57958	69.743	3.01664	20
					8.6046	69.8044	3.01499	20
					8.62963	69.8654	3.01327	20
					8.65465	69.9261	3.01149	20
					8.67968	69.9865	3.00964	20
					8.70471	70.0465	3.00773	20
					8.72973	70.1061	3.00575	20
					8.75475	70.1655	3.0037	20
					8.77978	70.2244	3.00159	20
					8.8048	70.2831	2.99942	20
					8.82983	70.3414	2.99718	20
					8.85486	70.3993	2.99488	20
					8.87988	70.457	2.99251	20
					8.9049	70.5143	2.99008	20
					8.92993	70.5712	2.98759	20
					8.95495	70.6279	2.98503	20
					8.97998	70.6842	2.98241	20
					9.00501	70.7402	2.97973	20
					9.03003	70.7959	2.97698	20
					9.05505	70.8512	2.97418	20
					9.08008	70.9063	2.97131	20
					9.10511	70.961	2.96838	20
					9.13013	71.0154	2.96539	20
					9.15516	71.0695	2.96234	20
					9.18018	71.1233	2.95924	20
					9.2052	71.1768	2.95607	20
					9.23023	71.23	2.95284	20
					9.25526	71.2829	2.94956	20
					9.28028	71.3354	2.94622	20
					9.30531	71.3877	2.94282	20
					9.33033	71.4397	2.93936	20
					9.35535	71.4913	2.93585	20
					9.38038	71.5427	2.93229	20
					9.40541	71.5938	2.92866	20
					9.43043	71.6446	2.92499	20
					9.45546	71.6951	2.92126	20
					9.48048	71.7453	2.91747	20
					9.50551	71.7952	2.91364	20
					9.53053	71.8448	2.90975	20
					9.55556	71.8942	2.90581	20
					9.58058	71.9432	2.90182	20
					9.60561	71.992	2.89778	20
					9.63063	72.0405	2.89369	20
					9.65566	72.0888	2.88955	20
					9.68068	72.1367	2.88536	20
					9.70571	72.1844	2.88112	20
					9.73073	72.2318	2.87683	20
					9.75576	72.2789	2.8725	20
					9.78078	72.3258	2.86813	20
					9.80581	72.3724	2.8637	20
					9.83083	72.4187	2.85924	20
					9.85586	72.4647	2.85473	20
					9.88088	72.5105	2.85017	20
					9.90591	72.5561	2.84557	20
					9.93093	72.6013	2.84093	20
					9.95596	72.6464	2.83625	20
					9.98098	72.6911	2.83153	20
					10.006	72.7356	2.82676	20
					10.031	72.7798	2.82196	20
					10.0561	72.8238	2.81712	20
					10.0811	72.8676	2.81224	20
					10.1061	72.9111	2.80732	20
					10.1311	72.9543	2.80237	20
					10.1562	72.9973	2.79737	20
					10.1812	73.04	2.79235	20
					10.2062	73.0825	2.78728	20
					10.2312	73.1248	2.78219	20
					10.2563	73.1668	2.77706	20
					10.2813	73.2086	2.77189	20
					10.3063	73.2501	2.7667	20
					10.3313	73.2914	2.76147	20
					10.3564	73.3324	2.75621	20
					10.3814	73.3733	2.75092	20
					10.4064	73.4138	2.7456	20
					10.4314	73.4542	2.74025	20
					10.4565	73.4943	2.73488	20
					10.4815	73.5342	2.72947	20
					10.5065	73.5739	2.72404	20
					10.5315	73.6133	2.71858	20
					10.5566	73.6525	2.7131	20
					10.5816	73.6915	2.70759	20
					10.6066	73.7303	2.70205	20
					10.6316	73.7688	2.6965	20
					10.6567	73.8071	2.69091	20
					10.6817	73.8452	2.68531	20
					10.7067	73.8831	2.67968	20
					10.7317	73.9208	2.67404	20
					10.7568	73.9582	2.66837	20
					10.7818	73.9955	2.66268	20
					10.8068	74.0325	2.65697	20
					10.8318	74.0693	2.65124	20
					10.8569	74.1059	2.6455	20
					10.8819	74.1423	2.63974	20
					10.9069	74.1785	2.63396	20
					10.9319	74.2144	2.62816	20
					10.957	74.2502	2.62235	20
					10.982	74.2858	2.61652	20
					11.007	74.3211	2.61068	20
					11.032	74.3563	2.60483	20
					11.0571	74.3912	2.59896	20
					11.0821	74.426	2.59308	20
					11.1071	74.4605	2.58718	20
					11.1321	74.4949	2.58128	20
					11.1572	74.529	2.57537	20
					11.1822	74.563	2.56944	20
					11.2072	74.5968	2.56351	20
					11.2322	74.6304	2.55756	20
					11.2573	74.6637	2.55161	20
					11.2823	74.6969	2.54565	20
					11.3073	74.7299	2.53968	20
					11.3323	74.7627	2.5337	20
					11.3574	74.7953	2.52773	20
					11.3824	74.8278	2.52174	20
					11.4074	74.86	2.51575	20
					11.4324	74.8921	2.50975	20
					11.4575	74.924	2.50375	20
					11.4825	74.9557	2.49775	20
					11.5075	74.9872	2.49175	20
					11.5325	75.0185	2.48574	20
					11.5576	75.0497	2.47973	20
					11.5826	75.0807	2.47372	20
					11.6076	75.1115	2.46771	20
					11.6326	75.1421	2.4617	20
					11.6577	75.1725	2.45569	20
					11.6827	75.2028	2.44968	20
					11.7077	75.2329	2.44368	20
					11.7327	75.2629	2.43767	20
					11.7578	75.2926	2.43167	20
					11.7828	75.3222	2.42567	20
					11.8078	75.3516	2.41968	20
					11.8328	75.3808	2.41369	20
					11.8579	75.4099	2.40771	20
					11.8829	75.4388	2.40173	20
					11.9079	75.4676	2.39575	20
					11.9329	75.4962	2.38979	20
					11.958	75.5246	2.38383	20
					11.983	75.5529	2.37787	20
					12.008	75.5809	2.37193	20
					12.033	75.6089	2.36599	20
					12.0581	75.6367	2.36007	20
					12.0831	75.6643	2.35415	20
					12.1081	75.6917	2.34824	20
					12.1331	75.719	2.34234	20
					12.1582	75.7462	2.33646	20
					12.1832	75.7731	2.33058	20
					12.2082	75.8	2.32472	20
					12.2332	75.8267	2.31887	20
					12.2583	75.8532	2.31303	20
					12.2833	75.8795	2.30721	20
					12.3083	75.9058	2.3014	20
					12.3333	75.9318	2.2956	20
					12.3584	75.9578	2.28982	20
					12.3834	75.9835	2.28405	20
					12.4084	76.0092	2.2783	20
					12.4334	76.0346	2.27257	20
					12.4585	76.06	2.26685	20
					12.4835	76.0852	2.26114	20
					12.5085	76.1102	2.25546	20
					12.5335	76.1351	2.24979	20
					12.5586	76.1599	2.24414	20
					12.5836	76.1845	2.23851	20
					12.6086	76.2089	2.2329	20
					12.6336	76.2333	2.22731	20
					12.6587	76.2575	2.22174	20
					12.6837	76.2815	2.21619	20
					12.7087	76.3054	2.21066	20
					12.7337	76.3292	2.20515	20
					12.7588	76.3529	2.19966	20
					12.7838	76.3764	2.19419	20
					12.8088	76.3997	2.18875	20
					12.8338	76.423	2.18333	20
					12.8589	76.4461	2.17793	20
					12.8839	76.4691	2.17255	20
					12.9089	76.4919	2.1672	20
					12.9339	76.5146	2.16187	20
					12.959	76.5372	2.15657	20
					12.984	76.5597	2.15129	20
					13.009	76.582	2.14604	20
					13.034	76.6042	2.14081	20
					13.0591	76.6262	2.13561	20
					13.0841	76.6482	2.13043	20
					13.1091	76.67	2.12529	20
					13.1341	76.6917	2.12017	20
					13.1592	76.7133	2.11507	20
					13.1842	76.7347	2.11	20
					13.2092	76.756	2.10496	20
					13.2342	76.7772	2.09996	20
					13.2593	76.7983	2.09497	20
					13.2843	76.8192	2.09002	20
					13.3093	76.8401	2.0851	20
					13.3343	76.8608	2.0802	20
					13.3594	76.8814	2.07534	20
					13.3844	76.9019	2.0705	20
					13.4094	76.9222	2.0657	20
					13.4344	76.9425	2.06093	20
					13.4595	76.9626	2.05619	20
					13.4845	76.9826	2.05147	20
					13.5095	77.0025	2.04679	20
					13.5345	77.0223	2.04215	20
					13.5596	77.042	2.03753	20
					13.5846	77.0615	2.03295	20
					13.6096	77.081	2.0284	20
					13.6346	77.1003	2.02388	20
					13.6597	77.1195	2.0194	20
					13.6847	77.1386	2.01495	20
					13.7097	77.1577	2.01053	20
					13.7347	77.1766	2.00615	20
					13.7598	77.1953	2.0018	20
					13.7848	77.214	1.99748	20
					13.8098	77.2326	1.9932	20
					13.8348	77.2511	1.98895	20
					13.8599	77.2694	1.98474	20
					13.8849	77.2877	1.98057	20
					13.9099	77.3058	1.97643	20
					13.9349	77.3239	1.97232	20
					13.96	77.3418	1.96825	20
					13.985	77.3597	1.96422	20
					14.01	77.3774	1.96022	20
					14.035	77.395	1.95626	20
					14.0601	77.4126	1.95234	20
					14.0851	77.43	1.94845	20
					14.1101	77.4473	1.9446	20
					14.1351	77.4646	1.94079	20
					14.1602	77.4817	1.93701	20
					14.1852	77.4987	1.93327	20
					14.2102	77.5157	1.92957	20
					14.2352	77.5325	1.92591	20
					14.2603	77.5493	1.92228	20
					14.2853	77.5659	1.9187	20
					14.3103	77.5825	1.91515	20
					14.3353	77.5989	1.91163	20
					14.3604	77.6153	1.90816	20
					14.3854	77.6316	1.90472	20
					14.4104	77.6478	1.90133	20
					14.4354	77.6638	1.89797	20
					14.4605	77.6798	1.89465	20
					14.4855	77.6957	1.89137	20
					14.5105	77.7115	1.88813	20
					14.5355	77.7273	1.88492	20
					14.5606	77.7429	1.88176	20
					14.5856	77.7584	1.87864	20
					14.6106	77.7739	1.87555	20
					14.6356	77.7892	1.87251	20
					14.6607	77.8045	1.8695	20
					14.6857	77.8197	1.86653	20
					14.7107	77.8348	1.8636	20
					14.7357	77.8498	1.86072	20
					14.7608	77.8648	1.85787	20
					14.7858	77.8796	1.85506	20
					14.8108	77.8944	1.85229	20
					14.8358	77.909	1.84956	20
					14.8609	77.9236	1.84687	20
					14.8859	77.9381	1.84422	20
					14.9109	77.9525	1.8416	20
					14.9359	77.9669	1.83903	20
					14.961	77.9811	1.8365	20
					14.986	77.9953	1.83401	20
					15.011	78.0094	1.83156	20
					15.036	78.0234	1.82915	20
					15.0611	78.0374	1.82677	20
					15.0861	78.0512	1.82444	20
					15.1111	78.065	1.82214	20
					15.1361	78.0787	1.81989	20
					15.1612	78.0923	1.81768	20
					15.1862	78.1058	1.8155	20
					15.2112	78.1193	1.81336	20
					15.2362	78.1327	1.81127	20
					15.2613	78.146	1.80921	20
					15.2863	78.1592	1.80719	20
					15.3113	78.1724	1.80522	20
					15.3363	78.1854	1.80328	20
					15.3614	78.1984	1.80138	20
					15.3864	78.2114	1.79951	20
					15.4114	78.2242	1.79769	20
					15.4364	78.237	1.79591	20
					15.4615	78.2497	1.79416	20
					15.4865	78.2623	1.79246	20
					15.5115	78.2749	1.79079	20
					15.5365	78.2874	1.78916	20
					15.5616	78.2998	1.78757	20
					15.5866	78.3122	1.78602	20
					15.6116	78.3244	1.78451	20
					15.6366	78.3367	1.78303	20
					15.6617	78.3488	1.78159	20
					15.6867	78.3609	1.78019	20
					15.7117	78.3729	1.77883	20
					15.7367	78.3848	1.7775	20
					15.7618	78.3967	1.77622	20
					15.7868	78.4085	1.77497	20
					15.8118	78.4202	1.77375	20
					15.8368	78.4318	1.77258	20
					15.8619	78.4434	1.77144	20
					15.8869	78.4549	1.77033	20
					15.9119	78.4664	1.76927	20
					15.9369	78.4778	1.76824	20
					15.962	78.4891	1.76724	20
					15.987	78.5004	1.76629	20
					16.012	78.5116	1.76537	20
					16.037	78.5227	1.76448	20
					16.0621	78.5338	1.76363	20
					16.0871	78.5448	1.76281	20
					16.1121	78.5558	1.76203	20
					16.1371	78.5666	1.76129	20
					16.1622	78.5774	1.76058	20
					16.1872	78.5882	1.7599	20
					16.2122	78.5989	1.75926	20
					16.2372	78.6095	1.75866	20
					16.2623	78.6201	1.75808	20
					16.2873	78.6306	1.75754	20
					16.3123	78.6411	1.75704	20
					16.3373	78.6515	1.75657	20
					16.3624	78.6618	1.75613	20
					16.3874	78.6721	1.75572	20
					16.4124	78.6823	1.75535	20
					16.4374	78.6924	1.75501	20
					16.4625	78.7025	1.7547	20
					16.4875	78.7126	1.75443	20
					16.5125	78.7226	1.75418	20
					16.5375	78.7325	1.75397	20
					16.5626	78.7424	1.75379	20
					16.5876	78.7522	1.75364	20
					16.6126	78.7619	1.75352	20
					16.6376	78.7716	1.75343	20
					16.6627	78.7813	1.75338	20
					16.6877	78.7909	1.75335	20
					16.7127	78.8004	1.75335	20
					16.7377	78.8099	1.75339	20
					16.7628	78.8193	1.75345	20
					16.7878	78.8287	1.75354	20
					16.8128	78.838	1.75367	20
					16.8378	78.8473	1.75382	20
					16.8629	78.8565	1.754	20
					16.8879	78.8656	1.75421	20
					16.9129	78.8747	1.75444	20
					16.9379	78.8838	1.75471	20
					16.963	78.8928	1.755	20
					16.988	78.9017	1.75532	20
					17.013	78.9106	1.75567	20
					17.038	78.9195	1.75604	20
					17.0631	78.9283	1.75644	20
					17.0881	78.937	1.75687	20
					17.1131	78.9457	1.75732	20
					17.1381	78.9544	1.7578	20
					17.1632	78.963	1.75831	20
					17.1882	78.9715	1.75884	20
					17.2132	78.98	1.75939	20
					17.2382	78.9885	1.75997	20
					17.2633	78.9968	1.76058	20
					17.2883	79.0052	1.76121	20
					17.3133	79.0135	1.76187	20
					17.3383	79.0218	1.76254	20
					17.3634	79.03	1.76325	20
					17.3884	79.0381	1.76397	20
					17.4134	79.0463	1.76472	20
					17.4384	79.0543	1.7655	20
					17.4635	79.0623	1.76629	20
					17.4885	79.0703	1.76711	20
					17.5135	79.0783	1.76795	20
					17.5385	79.0862	1.76881	20
					17.5636	79.094	1.7697	20
					17.5886	79.1018	1.7706	20
					17.6136	79.1095	1.77153	20
					17.6386	79.1172	1.77248	20
					17.6637	79.1249	1.77345	20
					17.6887	79.1325	1.77444	20
					17.7137	79.1401	1.77545	20
					17.7387	79.1476	1.77648	20
					17.7638	79.1551	1.77753	20
					17.7888	79.1626	1.7786	20
					17.8138	79.17	1.77969	20
					17.8388	79.1773	1.7808	20
					17.8639	79.1847	1.78192	20
					17.8889	79.1919	1.78307	20
					17.9139	79.1992	1.78424	20
					17.9389	79.2064	1.78542	20
					17.964	79.2135	1.78662	20
					17.989	79.2206	1.78784	20
					18.014	79.2277	1.78907	20
					18.039	79.2347	1.79033	20
					18.0641	79.2417	1.7916	20
					18.0891	79.2487	1.79288	20
					18.1141	79.2556	1.79419	20
					18.1391	79.2624	1.79551	20
					18.1642	79.2693	1.79684	20
					18.1892	79.2761	1.79819	20
					18.2142	79.2828	1.79956	20
					18.2392	79.2895	1.80095	20
					18.2643	79.2962	1.80234	20
					18.2893	79.3029	1.80376	20
					18.3143	79.3094	1.80518	20
					18.3393	79.316	1.80663	20
					18.3644	79.3225	1.80808	20
					18.3894	79.329	1.80955	20
					18.4144	79.3355	1.81104	20
					18.4394	79.3419	1.81254	20
					18.4645	79.3482	1.81405	20
					18.4895	79.3546	1.81557	20
					18.5145	79.3609	1.81711	20
					18.5395	79.3672	1.81866	20
					18.5646	79.3734	1.82023	20
					18.5896	79.3796	1.8218	20
					18.6146	79.3858	1.82339	20
					18.6396	79.3919	1.82499	20
					18.6647	79.398	1.82661	20
					18.6897	79.404	1.82823	20
					18.7147	79.41	1.82987	20
					18.7397	79.416	1.83151	20
					18.7648	79.422	1.83317	20
					18.7898	79.4279	1.83484	20
					18.8148	79.4338	1.83652	20
					18.8398	79.4396	1.83821	20
					18.8649	79.4454	1.8399	20
					18.8899	79.4512	1.84161	20
					18.9149	79.457	1.84333	20
					18.9399	79.4627	1.84506	20
					18.965	79.4684	1.8468	20
					18.99	79.474	1.84855	20
					19.015	79.4796	1.85031	20
					19.04	79.4852	1.85207	20
					19.0651	79.4908	1.85385	20
					19.0901	79.4963	1.85563	20
					19.1151	79.5018	1.85742	20
					19.1401	79.5072	1.85922	20
					19.1652	79.5127	1.86103	20
					19.1902	79.5181	1.86285	20
					19.2152	79.5234	1.86467	20
					19.2402	79.5288	1.8665	20
					19.2653	79.5341	1.86834	20
					19.2903	79.5393	1.87019	20
					19.3153	79.5446	1.87204	20
					19.3403	79.5498	1.8739	20
					19.3654	79.555	1.87577	20
					19.3904	79.5601	1.87764	20
					19.4154	79.5653	1.87952	20
					19.4404	79.5704	1.88141	20
					19.4655	79.5754	1.8833	20
					19.4905	79.5805	1.8852	20
					19.5155	79.5855	1.8871	20
					19.5405	79.5905	1.88901	20
					19.5656	79.5954	1.89092	20
					19.5906	79.6003	1.89285	20
					19.6156	79.6052	1.89477	20
					19.6406	79.6101	1.8967	20
					19.6657	79.6149	1.89864	20
					19.6907	79.6197	1.90058	20
					19.7157	79.6245	1.90252	20
					19.7407	79.6293	1.90447	20
					19.7658	79.634	1.90643	20
					19.7908	79.6387	1.90838	20
					19.8158	79.6434	1.91035	20
					19.8408	79.648	1.91231	20
					19.8659	79.6526	1.91428	20
					19.8909	79.6572	1.91626	20
					19.9159	79.6618	1.91823	20
					19.9409	79.6663	1.92022	20
					19.966	79.6709	1.9222	20
					19.991	79.6753	1.92419	20
					20.016	79.6798	1.92618	20
					20.041	79.6843	1.92817	20
					20.0661	79.6887	1.93017	20
					20.0911	79.693	1.93217	20
					20.1161	79.6974	1.93417	20
					20.1411	79.7018	1.93617	20
					20.1662	79.7061	1.93818	20
					20.1912	79.7104	1.94019	20
					20.2162	79.7146	1.9422	20
					20.2412	79.7189	1.94421	20
					20.2663	79.7231	1.94623	20
					20.2913	79.7273	1.94824	20
					20.3163	79.7314	1.95026	20
					20.3413	79.7356	1.95228	20
					20.3664	79.7397	1.9543	20
					20.3914	79.7438	1.95632	20
					20.4164	79.7479	1.95835	20
					20.4414	79.7519	1.96037	20
					20.4665	79.7559	1.9624	20
					20.4915	79.7599	1.96443	20
					20.5165	79.7639	1.96646	20
					20.5415	79.7679	1.96848	20
					20.5666	79.7718	1.97051	20
					20.5916	79.7757	1.97254	20
					20.6166	79.7796	1.97457	20
					20.6416	79.7835	1.9766	20
					20.6667	79.7873	1.97864	20
					20.6917	79.7911	1.98067	20
					20.7167	79.7949	1.9827	20
					20.7417	79.7987	1.98473	20
					20.7668	79.8025	1.98676	20
					20.7918	79.8062	1.9888	20
					20.8168	79.8099	1.99083	20
					20.8418	79.8136	1.99286	20
					20.8669	79.8173	1.99489	20
					20.8919	79.8209	1.99692	20
					20.9169	79.8246	1.99895	20
					20.9419	79.8282	2.00098	20
					20.967	79.8318	2.00301	20
					20.992	79.8353	2.00503	20
					21.017	79.8389	2.00706	20
					21.042	79.8424	2.00909	20
					21.0671	79.8459	2.01111	20
					21.0921	79.8494	2.01314	20
					21.1171	79.8529	2.01516	20
					21.1421	79.8563	2.01718	20
					21.1672	79.8597	2.0192	20
					21.1922	79.8631	2.02122	20
					21.2172	79.8665	2.02324	20
					21.2422	79.8699	2.02526	20
					21.2673	79.8732	2.02727	20
					21.2923	79.8766	2.02928	20
					21.3173	79.8799	2.0313	20
					21.3423	79.8832	2.0333	20
					21.3674	79.8864	2.03531	20
					21.3924	79.8897	2.03732	20
					21.4174	79.8929	2.03932	20
					21.4424	79.8962	2.04133	20
					21.4675	79.8994	2.04332	20
					21.4925	79.9025	2.04532	20
					21.5175	79.9057	2.04732	20
					21.5425	79.9088	2.04931	20
					21.5676	79.912	2.0513	20
					21.5926	79.9151	2.05329	20
					21.6176	79.9182	2.05528	20
					21.6426	79.9212	2.05727	20
					21.6677	79.9243	2.05925	20
					21.6927	79.9273	2.06123	20
					21.7177	79.9304	2.0632	20
					21.7427	79.9334	2.06518	20
					21.7678	79.9363	2.06715	20
					21.7928	79.9393	2.06912	20
					21.8178	79.9423	2.07108	20
					21.8428	79.9452	2.07305	20
					21.8679	79.9481	2.07501	20
					21.8929	79.951	2.07696	20
					21.9179	79.9539	2.07892	20
					21.9429	79.9568	2.08087	20
					21.968	79.9596	2.08282	20
					21.993	79.9625	2.08477	20
					22.018	79.9653	2.08671	20
					22.043	79.9681	2.08865	20
					22.0681	79.9708	2.09058	20
					22.0931	79.9736	2.09252	20
					22.1181	79.9764	2.09445	20
					22.1431	79.9791	2.09637	20
					22.1682	79.9818	2.09829	20
					22.1932	79.9845	2.10021	20
					22.2182	79.9872	2.10213	20
					22.2432	79.9899	2.10404	20
					22.2683	79.9926	2.10595	20
					22.2933	79.9952	2.10786	20
					22.3183	79.9978	2.10976	20
					22.3433	80.0005	2.11166	20
					22.3684	80.0031	2.11355	20
					22.3934	80.0057	2.11544	20
					22.4184	80.0082	2.11733	20
					22.4434	80.0108	2.11922	20
					22.4685	80.0133	2.12109	20
					22.4935	80.0159	2.12297	20
					22.5185	80.0184	2.12484	20
					22.5435	80.0209	2.12671	20
					22.5686	80.0233	2.12858	20
					22.5936	80.0258	2.13044	20
					22.6186	80.0283	2.1323	20
					22.6436	80.0307	2.13415	20
					22.6687	80.0331	2.136	20
					22.6937	80.0356	2.13784	20
					22.7187	80.0379	2.13968	20
					22.7437	80.0403	2.14152	20
					22.7688	80.0427	2.14335	20
					22.7938	80.0451	2.14518	20
					22.8188	80.0474	2.14701	20
					22.8438	80.0497	2.14883	20
					22.8689	80.0521	2.15064	20
					22.8939	80.0544	2.15245	20
					22.9189	80.0567	2.15426	20
					22.9439	80.0589	2.15607	20
					22.969	80.0612	2.15787	20
					22.994	80.0635	2.15966	20
					23.019	80.0657	2.16145	20
					23.044	80.0679	2.16324	20
					23.0691	80.0701	2.16502	20
					23.0941	80.0723	2.1668	20
					23.1191	80.0745	2.16857	20
					23.1441	80.0767	2.17034	20
					23.1692	80.0789	2.17211	20
					23.1942	80.081	2.17387	20
					23.2192	80.0832	2.17563	20
					23.2442	80.0853	2.17738	20
					23.2693	80.0874	2.17912	20
					23.2943	80.0895	2.18087	20
					23.3193	80.0916	2.18261	20
					23.3443	80.0937	2.18434	20
					23.3694	80.0957	2.18607	20
					23.3944	80.0978	2.18779	20
					23.4194	80.0998	2.18951	20
					23.4444	80.1019	2.19123	20
					23.4695	80.1039	2.19294	20
					23.4945	80.1059	2.19465	20
					23.5195	80.1079	2.19635	20
					23.5445	80.1099	2.19805	20
					23.5696	80.1118	2.19974	20
					23.5946	80.1138	2.20143	20
					23.6196	80.1158	2.20311	20
					23.6446	80.1177	2.20479	20
					23.6697	80.1196	2.20647	20
					23.6947	80.1215	2.20813	20
					23.7197	80.1235	2.2098	20
					23.7447	80.1253	2.21146	20
					23.7698	80.1272	2.21312	20
					23.7948	80.1291	2.21477	20
					23.8198	80.131	2.21641	20
					23.8448	80.1328	2.21806	20
					23.8699	80.1347	2.21969	20
					23.8949	80.1365	2.22133	20
					23.9199	80.1383	2.22295	20
					23.9449	80.1401	2.22458	20
					23.97	80.1419	2.22619	20
					23.995	80.1437	2.22781	20
					24.02	80.1455	2.22942	20
					24.045	80.1473	2.23102	20
					24.0701	80.149	2.23262	20
					24.0951	80.1508	2.23421	20
					24.1201	80.1525	2.2358	20
					24.1452	80.1542	2.23739	20
					24.1702	80.156	2.23897	20
					24.1952	80.1577	2.24055	20
					24.2202	80.1594	2.24212	20
					24.2452	80.1611	2.24368	20
					24.2703	80.1627	2.24524	20
					24.2953	80.1644	2.2468	20
					24.3203	80.1661	2.24835	20
					24.3453	80.1677	2.2499	20
					24.3704	80.1694	2.25144	20
					24.3954	80.171	2.25298	20
					24.4204	80.1726	2.25451	20
					24.4455	80.1742	2.25604	20
					24.4705	80.1758	2.25756	20
					24.4955	80.1774	2.25908	20
					24.5205	80.179	2.26059	20
					24.5455	80.1806	2.2621	20
					24.5706	80.1822	2.26361	20
					24.5956	80.1837	2.26511	20
					24.6206	80.1853	2.2666	20
					24.6456	80.1868	2.26809	20
					24.6707	80.1883	2.26958	20
					24.6957	80.1899	2.27106	20
					24.7207	80.1914	2.27253	20
					24.7458	80.1929	2.274	20
					24.7708	80.1944	2.27547	20
					24.7958	80.1959	2.27693	20
					24.8208	80.1974	2.27839	20
					24.8458	80.1988	2.27984	20
					24.8709	80.2003	2.28129	20
					24.8959	80.2017	2.28273	20
					24.9209	80.2032	2.28417	20
					24.9459	80.2046	2.2856	20
					24.971	80.2061	2.28703	20
					24.996	80.2075	2.28845	20
					25.021	80.2089	2.28987	20
					25.0461	80.2103	2.29128	20
					25.0711	80.2117	2.29269	20
					25.0961	80.2131	2.2941	20
					25.1211	80.2145	2.2955	20
					25.1461	80.2158	2.29689	20
					25.1712	80.2172	2.29828	20
					25.1962	80.2186	2.29967	20
					25.2212	80.2199	2.30105	20
					25.2462	80.2213	2.30242	20
					25.2713	80.2226	2.3038	20
					25.2963	80.2239	2.30516	20
					25.3213	80.2252	2.30652	20
					25.3464	80.2266	2.30788	20
					25.3714	80.2279	2.30923	20
					25.3964	80.2292	2.31058	20
					25.4214	80.2305	2.31193	20
					25.4464	80.2317	2.31326	20
					25.4715	80.233	2.3146	20
					25.4965	80.2343	2.31593	20
					25.5215	80.2355	2.31725	20
					25.5465	80.2368	2.31857	20
					25.5716	80.238	2.31989	20
					25.5966	80.2393	2.3212	20
					25.6216	80.2405	2.32251	20
					25.6467	80.2417	2.32381	20
					25.6717	80.2429	2.3251	20
					25.6967	80.2442	2.3264	20
					25.7217	80.2454	2.32768	20
					25.7467	80.2466	2.32897	20
					25.7718	80.2477	2.33025	20
					25.7968	80.2489	2.33152	20
					25.8218	80.2501	2.33279	20
					25.8468	80.2513	2.33406	20
					25.8719	80.2524	2.33532	20
					25.8969	80.2536	2.33657	20
					25.9219	80.2547	2.33783	20
					25.947	80.2559	2.33907	20
					25.972	80.257	2.34031	20
					25.997	80.2582	2.34155	20
					26.022	80.2593	2.34279	20
					26.047	80.2604	2.34402	20
					26.0721	80.2615	2.34524	20
					26.0971	80.2626	2.34646	20
					26.1221	80.2637	2.34768	20
					26.1471	80.2648	2.34889	20
					26.1722	80.2659	2.3501	20
					26.1972	80.267	2.3513	20
					26.2222	80.268	2.35249	20
					26.2473	80.2691	2.35369	20
					26.2723	80.2702	2.35488	20
					26.2973	80.2712	2.35606	20
					26.3223	80.2723	2.35724	20
					26.3473	80.2733	2.35842	20
					26.3724	80.2743	2.35959	20
					26.3974	80.2754	2.36076	20
					26.4224	80.2764	2.36192	20
					26.4474	80.2774	2.36308	20
					26.4725	80.2784	2.36423	20
					26.4975	80.2794	2.36538	20
					26.5225	80.2804	2.36653	20
					26.5476	80.2814	2.36767	20
					26.5726	80.2824	2.36881	20
					26.5976	80.2834	2.36994	20
					26.6226	80.2844	2.37107	20
					26.6476	80.2854	2.37219	20
					26.6727	80.2863	2.37331	20
					26.6977	80.2873	2.37443	20
					26.7227	80.2883	2.37554	20
					26.7477	80.2892	2.37665	20
					26.7728	80.2901	2.37775	20
					26.7978	80.2911	2.37885	20
					26.8228	80.292	2.37995	20
					26.8479	80.293	2.38104	20
					26.8729	80.2939	2.38212	20
					26.8979	80.2948	2.3832	20
					26.9229	80.2957	2.38428	20
					26.9479	80.2966	2.38536	20
					26.973	80.2975	2.38643	20
					26.998	80.2984	2.38749	20
					27.023	80.2993	2.38855	20
					27.048	80.3002	2.38961	20
					27.0731	80.3011	2.39066	20
					27.0981	80.302	2.39171	20
					27.1231	80.3028	2.39276	20
					27.1482	80.3037	2.3938	20
					27.1732	80.3046	2.39484	20
					27.1982	80.3054	2.39587	20
					27.2232	80.3063	2.3969	20
					27.2482	80.3071	2.39792	20
					27.2733	80.308	2.39894	20
					27.2983	80.3088	2.39996	20
					27.3233	80.3096	2.40097	20
					27.3483	80.3105	2.40198	20
					27.3734	80.3113	2.40299	20
					27.3984	80.3121	2.40399	20
					27.4234	80.3129	2.40499	20
					27.4485	80.3137	2.40598	20
					27.4735	80.3145	2.40697	20
					27.4985	80.3153	2.40795	20
					27.5235	80.3161	2.40894	20
					27.5485	80.3169	2.40991	20
					27.5736	80.3177	2.41089	20
					27.5986	80.3185	2.41186	20
					27.6236	80.3193	2.41282	20
					27.6486	80.32	2.41379	20
					27.6737	80.3208	2.41474	20
					27.6987	80.3216	2.4157	20
					27.7237	80.3223	2.41665	20
					27.7488	80.3231	2.4176	20
					27.7738	80.3238	2.41854	20
					27.7988	80.3246	2.41948	20
					27.8238	80.3253	2.42042	20
					27.8488	80.3261	2.42135	20
					27.8739	80.3268	2.42227	20
					27.8989	80.3275	2.4232	20
					27.9239	80.3283	2.42412	20
					27.9489	80.329	2.42504	20
					27.974	80.3297	2.42595	20
					27.999	80.3304	2.42686	20
					28.024	80.3311	2.42777	20
					28.0491	80.3318	2.42867	20
					28.0741	80.3325	2.42957	20
					28.0991	80.3332	2.43046	20
					28.1241	80.3339	2.43135	20
					28.1491	80.3346	2.43224	20
					28.1742	80.3353	2.43312	20
					28.1992	80.336	2.434	20
					28.2242	80.3367	2.43488	20
					28.2492	80.3373	2.43575	20
					28.2743	80.338	2.43662	20
					28.2993	80.3387	2.43749	20
					28.3243	80.3393	2.43835	20
					28.3494	80.34	2.43921	20
					28.3744	80.3406	2.44007	20
					28.3994	80.3413	2.44092	20
					28.4244	80.3419	2.44177	20
					28.4494	80.3426	2.44261	20
					28.4745	80.3432	2.44346	20
					28.4995	80.3439	2.44429	20
					28.5245	80.3445	2.44513	20
					28.5495	80.3451	2.44596	20
					28.5746	80.3457	2.44679	20
					28.5996	80.3464	2.44761	20
					28.6246	80.347	2.44843	20
					28.6497	80.3476	2.44925	20
					28.6747	80.3482	2.45006	20
					28.6997	80.3488	2.45087	20
					28.7247	80.3494	2.45168	20
					28.7497	80.35	2.45249	20
					28.7748	80.3506	2.45329	20
					28.7998	80.3512	2.45408	20
					28.8248	80.3518	2.45488	20
					28.8498	80.3524	2.45567	20
					28.8749	80.353	2.45646	20
					28.8999	80.3535	2.45724	20
					28.9249	80.3541	2.45802	20
					28.95	80.3547	2.4588	20
					28.975	80.3553	2.45957	20
					29	80.3558	2.46034	20

## Sheet: Figures 2b + 2c
Figures 2b and c
Average durations (b) and number of assembly events per minute (c) for each cell line natively expressing COPII subunits fused to HaloTag in nutrient replete conditions.
Duration					Assembly events per minute
HaloTag-Sec16a	HaloTag-Sec23a	HaloTag-Sec31a	HaloTag-TFG		HaloTag-Sec16a	HaloTag-Sec23a	HaloTag-Sec31a	HaloTag-TFG
82.4029	62.0506	53.6147	36.1175		6.15	23.6833	21.9	30.0667
100.967	71.8345	55.8078	30.3387		10.5333	16.8667	27.2833	35.4833
78.2512	59.6444	40.5732	28.8043		7.63333	23.45	37.0667	40.1667
85.4805	60.9348	34.1425	33.9596		8.31667	22.7333	48.7	45.2833
65.6002	64.1852	47.3667	30.5181		3.56667	17.6833	31.5333	39.95
78.2658	56.5828	42.6808	32.0428		3.78333	15.5333	29.45	74.25
73.9426	58.6518	44.9665	24.2445		10.6333	11.6333	15.5333	22.9833
89.3602	56.7372	40.2332	26.9815		10.45	22.3667	31.75	59.4667
89.7998	53.4352	58.2746	33.9021		8.95	26.3667	43.6333	66.9167
70.9279	40.96	44.7282	32.2633		6.73333	24.9833		40.5167
Tukey's multiple comparisons test	Summary	Adjusted P Value			Tukey's multiple comparisons test	Summary	Adjusted P Value
HaloTag-Sec16a vs. HaloTag-Sec23a	****	<0.0001	A-B
HaloTag-Sec16a vs. HaloTag-Sec31a	****	<0.0001	A-C		HaloTag-Sec16a vs. HaloTag-Sec23a	*	0.0182
HaloTag-Sec16a vs. HaloTag-TFG	****	<0.0001	A-D		HaloTag-Sec16a vs. HaloTag-Sec31a	****	<0.0001
HaloTag-Sec23a vs. HaloTag-Sec31a	**	0.0061	B-C		HaloTag-Sec16a vs. HaloTag-TFG	****	<0.0001
HaloTag-Sec23a vs. HaloTag-TFG	****	<0.0001	B-D		HaloTag-Sec23a vs. HaloTag-Sec31a	ns	0.0547
HaloTag-Sec31a vs. HaloTag-TFG	***	0.0005	C-D		HaloTag-Sec23a vs. HaloTag-TFG	****	<0.0001
					HaloTag-Sec31a vs. HaloTag-TFG	*	0.0148

## Sheet: Figure 3b
Figure 3b
Data used to generate assembly curves for each cell line natively expressing HaloTag fusions to COPII-associated factors.
HaloTag-Sec16a					HaloTag-Sec23a					HaloTag-Sec31a					HaloTag-TFG
Time since track start (sec)	Mean	SEM	N		Time since track start (sec)	Mean	SEM	N		Time since track start (sec)	Mean	SEM	N		Time since track start (sec)	Mean	SEM	N
0	448.121	20.1878	10		0	134.921	3.72674	10		0	37.2328	1.18507	10		0	145.115	3.75714	10
0.746312	452.93	20.4798	10		0.746312	137.481	3.68697	10		0.746312	37.7205	1.21568	10		0.746312	145.978	3.82726	10
1.49262	457.74	20.7821	10		1.49262	140.042	3.65614	10		1.49262	38.2082	1.24829	10		1.49262	146.841	3.89893	10
2.23894	462.549	21.0942	10		2.23894	142.602	3.63446	10		2.23894	38.6959	1.28273	10		2.23894	147.704	3.97206	10
2.98525	467.358	21.4156	10		2.98525	145.162	3.6221	10		2.98525	39.1836	1.31886	10		2.98525	148.568	4.04658	10
3.73156	470.518	21.6527	10		3.73156	147.729	3.64069	10		3.73156	39.6753	1.34735	10		3.73156	149.441	4.11357	10
4.47787	473.598	21.8867	10		4.47787	150.296	3.6696	10		4.47787	40.1673	1.37674	10		4.47787	150.316	4.18154	10
5.22418	476.677	22.122	10		5.22418	152.863	3.70756	10		5.22418	40.6592	1.40755	10		5.22418	151.19	4.25089	10
5.97049	479.756	22.3585	10		5.97049	155.43	3.7543	10		5.97049	41.1512	1.43968	10		5.97049	152.065	4.32153	10
6.71681	482.084	22.55	10		6.71681	157.869	3.81382	10		6.71681	41.614	1.46897	10		6.71681	152.894	4.38554	10
7.46312	484.334	22.7375	10		7.46312	160.294	3.88186	10		7.46312	42.0727	1.49874	10		7.46312	153.718	4.45005	10
8.20943	486.585	22.9257	10		8.20943	162.719	3.95757	10		8.20943	42.5315	1.52951	10		8.20943	154.542	4.51581	10
8.95574	488.836	23.1144	10		8.95574	165.144	4.0405	10		8.95574	42.9903	1.56122	10		8.95574	155.367	4.58279	10
9.70205	490.435	23.2395	10		9.70205	167.347	4.12498	10		9.70205	43.3807	1.59233	10		9.70205	156.113	4.64431	10
10.4484	491.929	23.3548	10		10.4484	169.513	4.21401	10		10.4484	43.7559	1.62359	10		10.4484	156.848	4.70572	10
11.1947	493.423	23.4707	10		11.1947	171.68	4.30805	10		11.1947	44.131	1.65526	10		11.1947	157.582	4.76806	10
11.941	494.916	23.5871	10		11.941	173.846	4.40677	10		11.941	44.5061	1.68734	10		11.941	158.316	4.8313	10
12.6873	496.37	23.664	10		12.6873	175.696	4.4945	10		12.6873	44.8361	1.71989	10		12.6873	158.936	4.88899	10
13.4336	497.815	23.7331	10		13.4336	177.473	4.58182	10		13.4336	45.1515	1.75298	10		13.4336	159.53	4.94567	10
14.1799	499.26	23.8035	10		14.1799	179.25	4.67196	10		14.1799	45.4669	1.78656	10		14.1799	160.123	5.00279	10
14.9262	500.705	23.8752	10		14.9262	181.028	4.76478	10		14.9262	45.7823	1.82061	10		14.9262	160.717	5.06033	10
15.6725	502.116	23.9326	10		15.6725	182.634	4.84102	10		15.6725	46.0672	1.85473	10		15.6725	161.226	5.11109	10
16.4189	503.517	23.9868	10		16.4189	184.188	4.91363	10		16.4189	46.3387	1.88926	10		16.4189	161.708	5.15982	10
17.1652	504.917	24.0423	10		17.1652	185.743	4.98829	10		17.1652	46.6103	1.92436	10		17.1652	162.19	5.20875	10
17.9115	506.318	24.0994	10		17.9115	187.297	5.0649	10		17.9115	46.8818	1.95999	10		17.9115	162.672	5.25786	10
18.6578	507.526	24.149	10		18.6578	188.696	5.14418	10		18.6578	47.1332	1.99773	10		18.6578	163.092	5.29576	10
19.4041	508.66	24.1968	10		19.4041	190.036	5.22534	10		19.4041	47.3728	2.03688	10		19.4041	163.487	5.3293	10
20.1504	509.794	24.246	10		20.1504	191.375	5.30797	10		20.1504	47.6125	2.07649	10		20.1504	163.883	5.363	10
20.8967	510.928	24.2967	10		20.8967	192.714	5.39201	10		20.8967	47.8522	2.11651	10		20.8967	164.278	5.39688	10
21.643	511.865	24.3585	10		21.643	193.912	5.4843	10		21.643	48.0738	2.15078	10		21.643	164.634	5.42325	10
22.3894	512.706	24.4262	10		22.3894	195.042	5.58139	10		22.3894	48.2818	2.18069	10		22.3894	164.97	5.44598	10
23.1357	513.548	24.495	10		23.1357	196.172	5.6799	10		23.1357	48.4899	2.21079	10		23.1357	165.306	5.46889	10
23.882	514.389	24.5649	10		23.882	197.301	5.77975	10		23.882	48.6979	2.24109	10		23.882	165.642	5.49199	10
24.6283	515.169	24.6421	10		24.6283	198.342	5.8702	10		24.6283	48.8942	2.26814	10		24.6283	165.961	5.51091	10
25.3746	515.913	24.7244	10		25.3746	199.331	5.95523	10		25.3746	49.0791	2.29203	10		25.3746	166.271	5.52752	10
26.1209	516.657	24.8083	10		26.1209	200.319	6.04107	10		26.1209	49.264	2.31603	10		26.1209	166.581	5.54451	10
26.8672	517.402	24.8938	10		26.8672	201.308	6.12768	10		26.8672	49.4489	2.34012	10		26.8672	166.891	5.56189	10
27.6135	518.174	24.9935	10		27.6135	202.254	6.207	10		27.6135	49.619	2.36279	10		27.6135	167.198	5.58545	10
28.3598	518.967	25.1046	10		28.3598	203.169	6.28099	10		28.3598	49.771	2.38374	10		28.3598	167.503	5.61391	10
29.1062	519.76	25.218	10		29.1062	204.084	6.35537	10		29.1062	49.923	2.4049	10		29.1062	167.808	5.64299	10
29.8525	520.553	25.3338	10		29.8525	204.999	6.43013	10		29.8525	50.075	2.42625	10		29.8525	168.113	5.67267	10
30.5988	521.36	25.4484	10		30.5988	205.911	6.48682	10		30.5988	50.2271	2.44864	10		30.5988	168.415	5.70927	10
31.3451	522.179	25.5618	10		31.3451	206.822	6.52816	10		31.3451	50.3794	2.47264	10		31.3451	168.712	5.75213	10
32.0914	522.998	25.6769	10		32.0914	207.732	6.5703	10		32.0914	50.5317	2.4969	10		32.0914	169.009	5.79548	10
32.8377	523.817	25.7935	10		32.8377	208.643	6.61322	10		32.8377	50.684	2.52143	10		32.8377	169.307	5.83931	10
33.584	524.611	25.8877	10		33.584	209.505	6.6389	10		33.584	50.8268	2.54501	10		33.584	169.595	5.88549	10
34.3303	525.38	25.9572	10		34.3303	210.315	6.64674	10		34.3303	50.9499	2.56652	10		34.3303	169.874	5.93416	10
35.0767	526.148	26.0275	10		35.0767	211.126	6.65575	10		35.0767	51.0729	2.58853	10		35.0767	170.152	5.98321	10
35.823	526.917	26.0983	10		35.823	211.937	6.66592	10		35.823	51.196	2.611	10		35.823	170.431	6.03263	10
36.5693	527.691	26.1631	10		36.5693	212.673	6.68118	10		36.5693	51.3139	2.63308	10		36.5693	170.703	6.08099	10
37.3156	528.473	26.2203	10		37.3156	213.316	6.70264	10		37.3156	51.4173	2.65309	10		37.3156	170.968	6.1277	10
38.0619	529.255	26.2785	10		38.0619	213.96	6.72537	10		38.0619	51.5208	2.67334	10		38.0619	171.233	6.17458	10
38.8082	530.036	26.3377	10		38.8082	214.603	6.74935	10		38.8082	51.6242	2.69382	10		38.8082	171.497	6.22161	10
39.5545	530.822	26.3921	10		39.5545	215.188	6.77867	10		39.5545	51.7215	2.71448	10		39.5545	171.771	6.26496	10
40.3008	531.614	26.4388	10		40.3008	215.684	6.81601	10		40.3008	51.7948	2.73518	10		40.3008	172.058	6.30229	10
41.0471	532.405	26.4865	10		41.0471	216.18	6.85525	10		41.0471	51.868	2.75605	10		41.0471	172.345	6.33985	10
41.7935	533.197	26.5353	10		41.7935	216.676	6.89633	10		41.7935	51.9413	2.77707	10		41.7935	172.632	6.37763	10
42.5398	533.922	26.5745	10		42.5398	217.126	6.93794	10		42.5398	52.0117	2.797	10		42.5398	172.919	6.41316	10
43.2861	534.524	26.5946	10		43.2861	217.489	6.97884	10		43.2861	52.0648	2.80954	10		43.2861	173.208	6.44413	10
44.0324	535.125	26.6153	10		44.0324	217.852	7.02148	10		44.0324	52.118	2.82219	10		44.0324	173.496	6.47545	10
44.7787	535.727	26.6366	10		44.7787	218.215	7.06581	10		44.7787	52.1711	2.83495	10		44.7787	173.784	6.50713	10
45.525	536.245	26.6545	10		45.525	218.578	7.10448	10		45.525	52.2248	2.84748	10		45.525	174.06	6.53591	10
46.2713	536.569	26.6645	10		46.2713	218.941	7.12758	10		46.2713	52.2847	2.85625	10		46.2713	174.304	6.55705	10
47.0176	536.892	26.6759	10		47.0176	219.304	7.15192	10		47.0176	52.3447	2.86516	10		47.0176	174.548	6.57863	10
47.764	537.216	26.6887	10		47.764	219.667	7.17748	10		47.764	52.4046	2.8742	10		47.764	174.792	6.60065	10
48.5103	537.488	26.6975	10		48.5103	220.047	7.19358	10		48.5103	52.4652	2.88346	10		48.5103	175.03	6.62559	10
49.2566	537.607	26.6929	10		49.2566	220.473	7.17999	10		49.2566	52.5577	2.89626	10		49.2566	175.251	6.65905	10
50.0029	537.727	26.6909	10		50.0029	220.9	7.16803	10		50.0029	52.6502	2.9092	10		50.0029	175.471	6.6933	10
50.7492	537.847	26.6914	10		50.7492	221.326	7.15771	10		50.7492	52.7428	2.92227	10		50.7492	175.691	6.72832	10
51.4955	537.958	26.6922	10		51.4955	221.749	7.14139	10		51.4955	52.8353	2.93549	10		51.4955	175.898	6.76547	10
52.2418	538.037	26.6856	10		52.2418	222.155	7.09729	10		52.2418	52.9394	2.94935	10		52.2418	176.048	6.80914	10
52.9881	538.116	26.6808	10		52.9881	222.562	7.05431	10		52.9881	53.044	2.96335	10		52.9881	176.198	6.85363	10
53.7344	538.195	26.6777	10		53.7344	222.969	7.01246	10		53.7344	53.1485	2.97745	10		53.7344	176.347	6.89894	10
54.4808	538.314	26.681	10		54.4808	223.377	6.96979	10		54.4808	53.2531	2.99166	10		54.4808	176.487	6.9436	10
55.2271	538.642	26.7095	10		55.2271	223.793	6.91778	10		55.2271	53.3591	3.01103	10		55.2271	176.567	6.98041	10
55.9734	538.97	26.739	10		55.9734	224.209	6.86651	10		55.9734	53.4653	3.03115	10		55.9734	176.647	7.01766	10
56.7197	539.298	26.7697	10		56.7197	224.626	6.81598	10		56.7197	53.5714	3.05144	10		56.7197	176.726	7.05535	10
57.466	539.634	26.801	10		57.466	225.035	6.76821	10		57.466	53.6776	3.07189	10		57.466	176.804	7.09266	10
58.2123	540.03	26.8295	10		58.2123	225.387	6.73669	10		58.2123	53.7795	3.09357	10		58.2123	176.863	7.1226	10
58.9586	540.427	26.8603	10		58.9586	225.741	6.7062	10		58.9586	53.8806	3.11566	10		58.9586	176.923	7.1527	10
59.7049	540.823	26.8932	10		59.7049	226.094	6.67676	10		59.7049	53.9817	3.13794	10		59.7049	176.982	7.18295	10
60.4513	541.211	26.9276	10		60.4513	226.443	6.64877	10		60.4513	54.0828	3.16041	10		60.4513	177.041	7.21293	10
61.1976	541.482	26.9556	10		61.1976	226.745	6.62776	10		61.1976	54.1688	3.18566	10		61.1976	177.108	7.23496	10
61.9439	541.753	26.9859	10		61.9439	227.047	6.60891	10		61.9439	54.2505	3.21178	10		61.9439	177.176	7.25711	10
62.6902	542.023	27.0186	10		62.6902	227.349	6.59227	10		62.6902	54.3321	3.23801	10		62.6902	177.243	7.27939	10
63.4365	542.292	27.0526	10		63.4365	227.651	6.57792	10		63.4365	54.4137	3.26435	10		63.4365	177.31	7.3018	10
64.1828	542.458	27.0511	10		64.1828	227.992	6.56999	10		64.1828	54.4831	3.28238	10		64.1828	177.4	7.32467	10
64.9291	542.624	27.0528	10		64.9291	228.333	6.56419	10		64.9291	54.5476	3.29721	10		64.9291	177.491	7.34786	10
65.6754	542.791	27.0576	10		65.6754	228.674	6.56054	10		65.6754	54.6121	3.31219	10		65.6754	177.581	7.37139	10
66.4217	542.957	27.0655	10		66.4217	229.016	6.55902	10		66.4217	54.6766	3.32734	10		66.4217	177.671	7.39525	10
67.1681	543.024	27.0191	10		67.1681	229.333	6.56448	10		67.1681	54.7285	3.34132	10		67.1681	177.777	7.4208	10
67.9144	543.088	26.9741	10		67.9144	229.649	6.57139	10		67.9144	54.7737	3.35472	10		67.9144	177.883	7.44688	10
68.6607	543.152	26.9321	10		68.6607	229.966	6.57961	10		68.6607	54.8189	3.36821	10		68.6607	177.989	7.47342	10
69.407	543.216	26.8931	10		69.407	230.282	6.58913	10		69.407	54.8641	3.38181	10		69.407	178.096	7.5004	10
70.1533	543.436	26.8625	10		70.1533	230.543	6.57187	10		70.1533	54.9142	3.3987	10		70.1533	178.193	7.52201	10
70.8996	543.669	26.8345	10		70.8996	230.799	6.55364	10		70.8996	54.9677	3.41797	10		70.8996	178.289	7.54336	10
71.6459	543.901	26.8087	10		71.6459	231.055	6.53661	10		71.6459	55.0212	3.43746	10		71.6459	178.385	7.56503	10
72.3922	544.134	26.7852	10		72.3922	231.311	6.52079	10		72.3922	55.0747	3.45716	10		72.3922	178.481	7.58701	10
73.1386	544.452	26.7767	10		73.1386	231.564	6.49406	10		73.1386	55.1191	3.47901	10		73.1386	178.557	7.60642	10
73.8849	544.782	26.771	10		73.8849	231.816	6.46703	10		73.8849	55.1554	3.50274	10		73.8849	178.63	7.62551	10
74.6312	545.112	26.7663	10		74.6312	232.068	6.44135	10		74.6312	55.1918	3.52661	10		74.6312	178.703	7.64474	10
75.3775	545.442	26.7626	10		75.3775	232.32	6.41702	10		75.3775	55.2281	3.55063	10		75.3775	178.776	7.66412	10
76.1238	545.725	26.7478	10		76.1238	232.651	6.39524	10		76.1238	55.2834	3.57137	10		76.1238	178.825	7.68723	10
76.8701	545.999	26.7329	10		76.8701	232.996	6.37496	10		76.8701	55.3601	3.58841	10		76.8701	178.868	7.71149	10
77.6164	546.273	26.7205	10		77.6164	233.342	6.35595	10		77.6164	55.4368	3.60559	10		77.6164	178.911	7.73608	10
78.3627	546.547	26.7105	10		78.3627	233.688	6.33822	10		78.3627	55.5135	3.6229	10		78.3627	178.954	7.76101	10
79.109	546.878	26.7175	10		79.109	234.15	6.32912	10		79.109	55.5898	3.63712	10		79.109	179.009	7.79302	10
79.8554	547.225	26.7301	10		79.8554	234.644	6.32512	10		79.8554	55.6654	3.64686	10		79.8554	179.068	7.82751	10
80.6017	547.572	26.7441	10		80.6017	235.138	6.32451	10		80.6017	55.741	3.65681	10		80.6017	179.127	7.86241	10
81.348	547.918	26.7596	10		81.348	235.632	6.32727	10		81.348	55.8167	3.66699	10		81.348	179.186	7.89772	10
82.0943	548.279	26.7755	10		82.0943	236.186	6.35483	10		82.0943	55.8942	3.67701	10		82.0943	179.282	7.93187	10
82.8406	548.644	26.7922	10		82.8406	236.761	6.39394	10		82.8406	55.9751	3.68653	10		82.8406	179.391	7.96581	10
83.5869	549.009	26.8099	10		83.5869	237.337	6.43723	10		83.5869	56.0561	3.69623	10		83.5869	179.501	8.00017	10
84.3332	549.375	26.8287	10		84.3332	237.912	6.48461	10		84.3332	56.1371	3.70613	10		84.3332	179.611	8.03492	10
85.0795	549.824	26.8367	10		85.0795	238.468	6.52397	10		85.0795	56.2057	3.71798	10		85.0795	179.711	8.05772	10
85.8259	550.309	26.8406	10		85.8259	239.015	6.56114	10		85.8259	56.2433	3.73441	10		85.8259	179.806	8.07486	10
86.5722	550.795	26.8453	10		86.5722	239.562	6.60116	10		86.5722	56.2809	3.75097	10		86.5722	179.902	8.09248	10
87.3185	551.28	26.851	10		87.3185	240.109	6.64396	10		87.3185	56.3185	3.76765	10		87.3185	179.998	8.11058	10
88.0648	551.864	26.8773	10		88.0648	240.507	6.66519	10		88.0648	56.3588	3.78503	10		88.0648	180.124	8.12981	10
88.8111	552.502	26.9155	10		88.8111	240.824	6.67516	10		88.8111	56.4086	3.80457	10		88.8111	180.268	8.15005	10
89.5574	553.139	26.9549	10		89.5574	241.142	6.68678	10		89.5574	56.4585	3.8244	10		89.5574	180.413	8.17093	10
90.3037	553.777	26.9957	10		90.3037	241.459	6.70006	10		90.3037	56.5083	3.84449	10		90.3037	180.558	8.19244	10
91.05	554.378	27.0524	10		91.05	241.687	6.6951	10		91.05	56.5549	3.86415	10		91.05	180.686	8.21438	10
91.7963	554.956	27.121	10		91.7963	241.857	6.67957	10		91.7963	56.5853	3.88081	10		91.7963	180.801	8.23686	10
92.5427	555.534	27.1919	10		92.5427	242.026	6.66678	10		92.5427	56.6156	3.89826	10		92.5427	180.916	8.26004	10
93.289	556.112	27.2653	10		93.289	242.196	6.65673	10		93.289	56.6459	3.9165	10		93.289	181.031	8.28391	10
94.0353	556.49	27.3225	10		94.0353	242.365	6.63537	10		94.0353	56.6827	3.93569	10		94.0353	181.136	8.30847	10
94.7816	556.708	27.3676	10		94.7816	242.532	6.6063	10		94.7816	56.7761	3.95708	10		94.7816	181.232	8.33377	10
95.5279	556.926	27.4155	10		95.5279	242.7	6.58098	10		95.5279	56.8695	3.97889	10		95.5279	181.329	8.35985	10
96.2742	557.143	27.4662	10		96.2742	242.868	6.55945	10		96.2742	56.9629	4.00112	10		96.2742	181.425	8.38669	10
97.0205	557.196	27.4881	10		97.0205	243.01	6.52243	10		97.0205	57.0588	4.02355	10		97.0205	181.562	8.41892	10
97.7668	557.091	27.482	10		97.7668	243.127	6.47046	10		97.7668	57.2139	4.04151	10		97.7668	181.745	8.45684	10
98.5132	556.986	27.4779	10		98.5132	243.244	6.42216	10		98.5132	57.3689	4.05971	10		98.5132	181.928	8.49534	10
99.2595	556.881	27.4758	10		99.2595	243.361	6.37761	10		99.2595	57.524	4.07813	10		99.2595	182.111	8.53441	10
100.006	556.848	27.4719	10		100.006	243.515	6.33434	10		100.006	57.6791	4.09678	10		100.006	182.295	8.56876	10
100.752	556.909	27.4644	10		100.752	243.715	6.29188	10		100.752	57.7865	4.11339	10		100.752	182.482	8.59577	10
101.498	556.969	27.4582	10		101.498	243.916	6.25366	10		101.498	57.8928	4.13008	10		101.498	182.67	8.62312	10
102.245	557.03	27.4531	10		102.245	244.116	6.21978	10		102.245	57.9992	4.14689	10		102.245	182.857	8.65081	10
102.991	557.16	27.4574	10		102.991	244.385	6.19817	10		102.991	58.1055	4.16381	10		102.991	183.071	8.67626	10
103.737	557.389	27.4751	10		103.737	244.751	6.19093	10		103.737	58.128	4.17357	10		103.737	183.326	8.69791	10
104.484	557.617	27.4952	10		104.484	245.116	6.18661	10		104.484	58.1431	4.1829	10		104.484	183.581	8.71992	10
105.23	557.846	27.5176	10		105.23	245.482	6.1852	10		105.23	58.1582	4.19245	10		105.23	183.836	8.74229	10
105.976	558.069	27.5472	10		105.976	245.824	6.18486	10		105.976	58.1732	4.20222	10		105.976	184.091	8.76337	10
106.723	558.286	27.5859	10		106.723	246.131	6.18366	10		106.723	58.1314	4.21356	10		106.723	184.348	8.78199	10
107.469	558.503	27.6255	10		107.469	246.437	6.18396	10		107.469	58.0801	4.22553	10		107.469	184.604	8.80105	10
108.215	558.72	27.6662	10		108.215	246.744	6.18575	10		108.215	58.0287	4.23791	10		108.215	184.861	8.82055	10
108.962	558.907	27.7104	10		108.962	247.005	6.19653	10		108.962	57.9774	4.25071	10		108.962	185.085	8.83838	10
109.708	559.045	27.7597	10		109.708	247.188	6.22188	10		109.708	57.9828	4.25766	10		109.708	185.249	8.85261	10
110.454	559.184	27.8099	10		110.454	247.372	6.24967	10		110.454	58.0028	4.26339	10		110.454	185.413	8.86723	10
111.2	559.322	27.8611	10		111.2	247.555	6.27989	10		111.2	58.0228	4.2695	10		111.2	185.576	8.88223	10
111.947	559.393	27.8905	10		111.947	247.717	6.30807	10		111.947	58.0428	4.27597	10		111.947	185.731	8.90042	10
112.693	559.226	27.8418	10		112.693	247.805	6.3239	10		112.693	58.0524	4.27277	10		112.693	185.847	8.93096	10
113.439	559.061	27.7946	10		113.439	247.893	6.3431	10		113.439	58.0582	4.26607	10		113.439	185.963	8.96178	10
114.186	558.895	27.7489	10		114.186	247.98	6.36562	10		114.186	58.0641	4.25946	10		114.186	186.08	8.99288	10
114.932	558.724	27.6875	10		114.932	248.054	6.38637	10		114.932	58.0699	4.25294	10		114.932	186.184	9.02658	10
115.678	558.534	27.5618	10		115.678	248.076	6.38974	10		115.678	58.0835	4.23982	10		115.678	186.23	9.07235	10
116.425	558.343	27.4388	10		116.425	248.098	6.39495	10		116.425	58.1009	4.22377	10		116.425	186.275	9.11869	10
117.171	558.153	27.3187	10		117.171	248.119	6.402	10		117.171	58.1183	4.20811	10		117.171	186.321	9.16559	10
117.917	557.992	27.205	10		117.917	248.166	6.41883	10		117.917	58.1358	4.19284	10		117.917	186.36	9.21234	10
118.664	557.957	27.1115	10		118.664	248.325	6.47305	10		118.664	58.1341	4.18076	10		118.664	186.362	9.25567	10
119.41	557.923	27.0228	10		119.41	248.484	6.52962	10		119.41	58.1204	4.17128	10		119.41	186.364	9.29974	10
120.156	557.888	26.9391	10		120.156	248.643	6.5885	10		120.156	58.1066	4.16273	10		120.156	186.366	9.34453	10
120.903	557.841	26.8632	10		120.903	248.842	6.65325	10		120.903	58.0928	4.15511	10		120.903	186.363	9.38807	10
121.649	557.735	26.8059	10		121.649	249.245	6.73948	10		121.649	58.0827	4.14879	10		121.649	186.321	9.41875	10
122.395	557.629	26.754	10		122.395	249.648	6.82905	10		122.395	58.0756	4.14355	10		122.395	186.279	9.45022	10
123.141	557.522	26.7075	10		123.141	250.051	6.92184	10		123.141	58.0685	4.13911	10		123.141	186.237	9.48247	10
123.888	557.386	26.6732	10		123.888	250.466	7.01863	10		123.888	58.0613	4.13546	10		123.888	186.185	9.51404	10
124.634	557.076	26.683	10		124.634	250.95	7.12311	10		124.634	58.0475	4.13186	10		124.634	186.056	9.53383	10
125.38	556.765	26.6949	10		125.38	251.433	7.22934	10		125.38	58.0267	4.12812	10		125.38	185.926	9.55405	10
126.127	556.455	26.7089	10		126.127	251.917	7.33724	10		126.127	58.0059	4.12494	10		126.127	185.796	9.5747	10
126.873	556.144	26.7251	10		126.873	252.401	7.44674	10		126.873	57.9851	4.1223	10		126.873	185.666	9.59579	10
127.619	555.704	26.7312	10		127.619	252.819	7.48842	10		127.619	57.9535	4.11698	10		127.619	185.523	9.59912	10
128.366	555.263	26.7394	10		128.366	253.237	7.53049	10		128.366	57.9074	4.10774	10		128.366	185.38	9.60219	10
129.112	554.821	26.7497	10		129.112	253.654	7.57358	10		129.112	57.8614	4.09884	10		129.112	185.237	9.60594	10
129.858	554.38	26.7621	10		129.858	254.071	7.61768	10		129.858	57.8154	4.09028	10		129.858	185.094	9.61038	10
130.605	554.155	26.7544	10		130.605	254.444	7.55965	10		130.605	57.7927	4.09023	10		130.605	185.072	9.60612	10
131.351	553.937	26.7504	10		131.351	254.815	7.49949	10		131.351	57.8102	4.10439	10		131.351	185.06	9.6019	10
132.097	553.718	26.7505	10		132.097	255.185	7.44032	10		132.097	57.8277	4.11862	10		132.097	185.047	9.59843	10
132.843	553.5	26.755	10		132.843	255.556	7.38217	10		132.843	57.8453	4.13292	10		132.843	185.035	9.59573	10
133.59	553.51	26.785	10		133.59	255.834	7.30199	10		133.59	57.8764	4.152	10		133.59	185.174	9.60318	10
134.336	553.533	26.8197	10		134.336	256.106	7.22209	10		134.336	57.9385	4.18195	10		134.336	185.328	9.61287	10
135.082	553.556	26.858	10		135.082	256.379	7.14373	10		135.082	58.0005	4.21217	10		135.082	185.482	9.62388	10
135.829	553.579	26.8999	10		135.829	256.652	7.06697	10		135.829	58.0626	4.24265	10		135.829	185.636	9.63621	10
136.575	553.495	26.9333	10		136.575	256.862	7.00411	10		136.575	58.1325	4.26812	10		136.575	185.866	9.64162	10
137.321	553.404	26.9677	10		137.321	257.067	6.94474	10		137.321	58.2265	4.27777	10		137.321	186.105	9.64724	10
138.068	553.313	27.0041	10		138.068	257.273	6.88805	10		138.068	58.3206	4.28782	10		138.068	186.344	9.65412	10
138.814	553.221	27.0424	10		138.814	257.478	6.8341	10		138.814	58.4146	4.29829	10		138.814	186.583	9.66224	10
139.56	553.217	27.0551	10		139.56	257.72	6.82402	10		139.56	58.4875	4.30367	10		139.56	186.734	9.66742	10
140.307	553.222	27.0661	10		140.307	257.966	6.82047	10		140.307	58.4661	4.28493	10		140.307	186.871	9.67294	10
141.053	553.226	27.0779	10		141.053	258.211	6.81947	10		141.053	58.4447	4.26642	10		141.053	187.009	9.67943	10
141.799	553.231	27.0905	10		141.799	258.457	6.82101	10		141.799	58.4233	4.24814	10		141.799	187.146	9.68689	10
142.546	553.391	27.1509	10		142.546	258.688	6.85303	10		142.546	58.4033	4.22956	10		142.546	187.162	9.68772	10
143.292	553.6	27.2276	10		143.292	258.914	6.89635	10		143.292	58.3934	4.2076	10		143.292	187.129	9.68627	10
144.038	553.81	27.3057	10		144.038	259.141	6.94197	10		144.038	58.3835	4.18631	10		144.038	187.095	9.68556	10
144.784	554.02	27.3852	10		144.784	259.367	6.98984	10		144.784	58.3736	4.16568	10		144.784	187.062	9.6856	10
145.531	554.123	27.452	10		145.531	259.566	7.04024	10		145.531	58.3685	4.14727	10		145.531	187.008	9.67256	10
146.277	554.188	27.5194	10		146.277	259.755	7.09345	10		146.277	58.4369	4.15395	10		146.277	186.947	9.65419	10
147.023	554.254	27.5929	10		147.023	259.945	7.14936	10		147.023	58.5053	4.16305	10		147.023	186.885	9.63665	10

## Sheet: Figure 3c
Figure 3c
Data used to generate average derivatives from assembly curves (panel 3b) for each cell line natively expressing HaloTag fused to COPII-associated factors.
HaloTag-Sec16a					HaloTag-Sec23a					HaloTag-Sec31a					HaloTag-TFG
Time since track start (sec)	Mean	SEM	N		Time since track start (sec)	Mean	SEM	N		Time since track start (sec)	Mean	SEM	N		Time since track start (sec)	Mean	SEM	N
3.39307	6.44408	0.731191	10	0	3.39307	3.43078	0.247765	10		3.39307	0.655839	0.07862	10		3.39307	1.15673	0.14033	10
4.1392	6.44408	0.731191	10	0.746135	4.1392	3.43078	0.247765	10		4.1392	0.655839	0.07862	10		4.1392	1.15673	0.14033	10
4.88534	6.44408	0.731191	10	1.49227	4.88534	3.43078	0.247765	10		4.88534	0.655839	0.07862	10		4.88534	1.15673	0.14033	10
5.63147	6.44408	0.731191	10	2.23841	5.63147	3.43078	0.247765	10		5.63147	0.655839	0.07862	10		5.63147	1.15673	0.14033	10
6.37761	4.23407	0.398322	10	2.98454	6.37761	3.43916	0.247765	10		6.37761	0.661221	0.072152	10		6.37761	1.1712	0.136983	10
7.12375	4.12613	0.385451	10	3.73068	7.12375	3.43957	0.248361	10		7.12375	0.661572	0.071865	10		7.12375	1.17192	0.136897	10
7.86988	4.12613	0.385451	10	4.47681	7.86988	3.43957	0.248361	10		7.86988	0.661572	0.071865	10		7.86988	1.17192	0.136897	10
8.61602	4.12613	0.385451	10	5.22295	8.61602	3.43957	0.248361	10		8.61602	0.661572	0.071865	10		8.61602	1.17192	0.136897	10
9.36215	3.11897	0.304803	10	5.96908	9.36215	3.26741	0.249799	10		9.36215	0.622391	0.066548	10		9.36215	1.11109	0.133355	10
10.1083	3.01553	0.29934	10	6.71522	10.1083	3.24973	0.250365	10		10.1083	0.616924	0.066	10		10.1083	1.1047	0.133145	10
10.8544	3.01553	0.29934	10	7.46135	10.8544	3.24973	0.250365	10		10.8544	0.616924	0.066	10		10.8544	1.1047	0.133145	10
11.6006	3.01553	0.29934	10	8.20749	11.6006	3.24973	0.250365	10		11.6006	0.616924	0.066	10		11.6006	1.1047	0.133145	10
12.3467	2.14323	0.219053	10	8.95363	12.3467	2.95126	0.232261	10		12.3467	0.525118	0.056254	10		12.3467	1.00113	0.123072	10
13.0928	2.00158	0.220465	10	9.69976	13.0928	2.9028	0.230019	10		13.0928	0.504461	0.055006	10		13.0928	0.983908	0.121469	10
13.839	2.00158	0.220465	10	10.4459	13.839	2.9028	0.230019	10		13.839	0.504461	0.055006	10		13.839	0.983908	0.121469	10
14.5851	2.00158	0.220465	10	11.192	14.5851	2.9028	0.230019	10		14.5851	0.504461	0.055006	10		14.5851	0.983908	0.121469	10
15.3312	1.94821	0.242816	10	11.9382	15.3312	2.47851	0.199241	10		15.3312	0.443794	0.058103	10		15.3312	0.831401	0.102752	10
16.0774	1.936	0.258383	10	12.6843	16.0774	2.38139	0.19342	10		16.0774	0.424119	0.059843	10		16.0774	0.795607	0.098607	10
16.8235	1.936	0.258383	10	13.4304	16.8235	2.38139	0.19342	10		16.8235	0.424119	0.059843	10		16.8235	0.795607	0.098607	10
17.5696	1.936	0.258383	10	14.1766	17.5696	2.38139	0.19342	10		17.5696	0.424119	0.059843	10		17.5696	0.795607	0.098607	10
18.3158	1.89052	0.253821	10	14.9227	18.3158	2.15217	0.170584	10		18.3158	0.383188	0.062516	10		18.3158	0.681692	0.082376	10
19.0619	1.87672	0.261444	10	15.6688	19.0619	2.0826	0.166587	10		19.0619	0.365131	0.064271	10		19.0619	0.646188	0.077954	10
19.808	1.87672	0.261444	10	16.415	19.808	2.0826	0.166587	10		19.808	0.365131	0.064271	10		19.808	0.646188	0.077954	10
20.5542	1.87672	0.261444	10	17.1611	20.5542	2.0826	0.166587	10		20.5542	0.365131	0.064271	10		20.5542	0.646188	0.077954	10
21.3003	1.61928	0.252251	10	17.9073	21.3003	1.8751	0.161093	10		21.3003	0.338041	0.065506	10		21.3003	0.562959	0.064687	10
22.0465	1.51946	0.260774	10	18.6534	22.0465	1.79464	0.160773	10		22.0465	0.322311	0.066756	10		22.0465	0.529762	0.060825	10
22.7926	1.51946	0.260774	10	19.3995	22.7926	1.79464	0.160773	10		22.7926	0.322311	0.066756	10		22.7926	0.529762	0.060825	10
23.5387	1.51946	0.260774	10	20.1457	23.5387	1.79464	0.160773	10		23.5387	0.322311	0.066756	10		23.5387	0.529762	0.060825	10
24.2849	1.2551	0.229164	10	20.8918	24.2849	1.60519	0.171473	10		24.2849	0.298004	0.055974	10		24.2849	0.476699	0.054419	10
25.031	1.12726	0.240642	10	21.6379	25.031	1.51357	0.177149	10		25.031	0.279774	0.049082	10		25.031	0.450249	0.052452	10
25.7771	1.12726	0.240642	10	22.3841	25.7771	1.51357	0.177149	10		25.7771	0.279774	0.049082	10		25.7771	0.450249	0.052452	10
26.5233	1.12726	0.240642	10	23.1302	26.5233	1.51357	0.177149	10		26.5233	0.279774	0.049082	10		26.5233	0.450249	0.052452	10
27.2694	1.04556	0.247158	10	23.8763	27.2694	1.39501	0.157321	10		27.2694	0.263901	0.042822	10		27.2694	0.428533	0.05646	10
28.0155	0.997061	0.287794	10	24.6225	28.0155	1.32461	0.147612	10		28.0155	0.248663	0.038195	10		28.0155	0.415213	0.066076	10
28.7617	0.997061	0.287794	10	25.3686	28.7617	1.32461	0.147612	10		28.7617	0.248663	0.038195	10		28.7617	0.415213	0.066076	10
29.5078	0.997061	0.287794	10	26.1147	29.5078	1.32461	0.147612	10		29.5078	0.248663	0.038195	10		29.5078	0.415213	0.066076	10
30.2539	1.03517	0.326594	10	26.8609	30.2539	1.26732	0.12934	10		30.2539	0.228784	0.038354	10		30.2539	0.411658	0.07773	10
31.0001	1.06266	0.360029	10	27.607	31.0001	1.22599	0.119604	10		31.0001	0.204387	0.040599	10		31.0001	0.409001	0.08748	10
31.7462	1.06266	0.360029	10	28.3531	31.7462	1.22599	0.119604	10		31.7462	0.204387	0.040599	10		31.7462	0.409001	0.08748	10
32.4924	1.06266	0.360029	10	29.0993	32.4924	1.22599	0.119604	10		32.4924	0.204387	0.040599	10		32.4924	0.409001	0.08748	10
33.2385	1.08115	0.334769	10	29.8454	33.2385	1.22281	0.107392	10		33.2385	0.204561	0.041772	10		33.2385	0.40359	0.088745	10
33.9846	1.09726	0.316285	10	30.5916	33.9846	1.22003	0.111693	10		33.9846	0.204835	0.047458	10		33.9846	0.39869	0.091472	10
34.7308	1.09726	0.316285	10	31.3377	34.7308	1.22003	0.111693	10		34.7308	0.204835	0.047458	10		34.7308	0.39869	0.091472	10
35.4769	1.09726	0.316285	10	32.0838	35.4769	1.22003	0.111693	10		35.4769	0.204835	0.047458	10		35.4769	0.39869	0.091472	10
36.223	1.06434	0.243062	10	32.83	36.223	1.15476	0.108244	10		36.223	0.191986	0.049152	10		36.223	0.386527	0.090468	10
36.9692	1.02977	0.196927	10	33.5761	36.9692	1.08622	0.118652	10		36.9692	0.165483	0.055799	10		36.9692	0.373204	0.091212	10
37.7153	1.02977	0.196927	10	34.3222	37.7153	1.08622	0.118652	10		37.7153	0.165483	0.055799	10		37.7153	0.373204	0.091212	10
38.4614	1.02977	0.196927	10	35.0684	38.4614	1.08622	0.118652	10		38.4614	0.165483	0.055799	10		38.4614	0.373204	0.091212	10
39.2076	1.03758	0.179153	10	35.8145	39.2076	0.987194	0.116438	10		39.2076	0.158493	0.052116	10		39.2076	0.3653	0.083498	10
39.9537	1.04748	0.229974	10	36.5606	39.9537	0.861776	0.126798	10		39.9537	0.139136	0.04304	10		39.9537	0.354811	0.075706	10
40.6998	1.04748	0.229974	10	37.3068	40.6998	0.861776	0.126798	10		40.6998	0.139136	0.04304	10		40.6998	0.354811	0.075706	10
41.446	1.04748	0.229974	10	38.0529	41.446	0.861776	0.126798	10		41.446	0.139136	0.04304	10		41.446	0.354811	0.075706	10
42.1921	1.05265	0.223741	10	38.799	42.1921	0.783957	0.137266	10		42.1921	0.130843	0.040104	10		42.1921	0.366199	0.072324	10
42.9382	1.06058	0.231446	10	39.5452	42.9382	0.664587	0.160516	10		42.9382	0.098501	0.040028	10		42.9382	0.384607	0.071064	10
43.6844	1.06058	0.231446	10	40.2913	43.6844	0.664587	0.160516	10		43.6844	0.098501	0.040028	10		43.6844	0.384607	0.071064	10
44.4305	1.06058	0.231446	10	41.0375	44.4305	0.664587	0.160516	10		44.4305	0.098501	0.040028	10		44.4305	0.384607	0.071064	10
45.1767	0.972046	0.19056	10	41.7836	45.1767	0.60262	0.157321	10		45.1767	0.094641	0.036417	10		45.1767	0.38526	0.071914	10
45.9228	0.806221	0.170756	10	42.5297	45.9228	0.486561	0.157414	10		45.9228	0.071482	0.02944	10		45.9228	0.386557	0.076571	10
46.6689	0.806221	0.170756	10	43.2759	46.6689	0.486561	0.157414	10		46.6689	0.071482	0.02944	10		46.6689	0.386557	0.076571	10
47.4151	0.806221	0.170756	10	44.022	47.4151	0.486561	0.157414	10		47.4151	0.071482	0.02944	10		47.4151	0.386557	0.076571	10
48.1612	0.693921	0.173764	10	44.7681	48.1612	0.486566	0.143458	10		48.1612	0.072224	0.028694	10		48.1612	0.369478	0.075695	10
48.9073	0.433761	0.259702	10	45.5143	48.9073	0.486579	0.129773	10		48.9073	0.080573	0.029369	10		48.9073	0.327081	0.077742	10
49.6535	0.433761	0.259702	10	46.2604	49.6535	0.486579	0.129773	10		49.6535	0.080573	0.029369	10		49.6535	0.327081	0.077742	10
50.3996	0.433761	0.259702	10	47.0065	50.3996	0.486579	0.129773	10		50.3996	0.080573	0.029369	10		50.3996	0.327081	0.077742	10

## Sheet: Figure 4b
Figure 4b
Normalized ss-DsRed trafficking data for control cells during nutrient replete and nutrient depletion conditions, modeled using a one phase exponential association nonlinear regression (GraphPad/Prism).
Nutrient replete				Nutrient depleted (2 hrs)				Nutrient depleted (24 hrs)
Time (min)	Mean	SEM	N	Time (min)	Mean	SEM	N	Time (min)	Mean	SEM	N
0	0	0	20	0	0	0	20	0	0	0	20
0.015015	0.263764	0.0433443	20	0.036036	0.332869	0.0415817	20	0.021021	0.371512	0.0478695	20
0.03003	0.526896	0.0864808	20	0.072072	0.664676	0.082898	20	0.042042	0.741681	0.0953928	20
0.045045	0.789397	0.12941	20	0.108108	0.995424	0.12395	20	0.0630631	1.11051	0.142572	20
0.06006	1.05127	0.172133	20	0.144144	1.32512	0.164739	20	0.0840841	1.47801	0.189409	20
0.075075	1.31251	0.21465	20	0.18018	1.65376	0.205267	20	0.105105	1.84418	0.235905	20
0.09009	1.57313	0.256963	20	0.216216	1.98135	0.245534	20	0.126126	2.20902	0.282062	20
0.105105	1.83312	0.299071	20	0.252252	2.30789	0.285542	20	0.147147	2.57255	0.327883	20
0.12012	2.09249	0.340976	20	0.288288	2.63339	0.325291	20	0.168168	2.93476	0.373369	20
0.135135	2.35123	0.382678	20	0.324324	2.95786	0.364785	20	0.189189	3.29566	0.418521	20
0.15015	2.60936	0.424178	20	0.36036	3.28128	0.404022	20	0.21021	3.65526	0.463342	20
0.165165	2.86687	0.465477	20	0.396396	3.60368	0.443006	20	0.231231	4.01355	0.507833	20
0.18018	3.12376	0.506575	20	0.432432	3.92504	0.481737	20	0.252252	4.37056	0.551997	20
0.195195	3.38003	0.547474	20	0.468468	4.24538	0.520215	20	0.273273	4.72627	0.595835	20
0.21021	3.63569	0.588174	20	0.504505	4.5647	0.558444	20	0.294294	5.08069	0.639348	20
0.225225	3.89073	0.628675	20	0.540541	4.883	0.596422	20	0.315315	5.43383	0.68254	20
0.24024	4.14517	0.668978	20	0.576577	5.20028	0.634153	20	0.336336	5.7857	0.72541	20
0.255255	4.39899	0.709085	20	0.612613	5.51655	0.671637	20	0.357357	6.13629	0.767961	20
0.27027	4.65221	0.748996	20	0.648649	5.83181	0.708875	20	0.378378	6.48562	0.810196	20
0.285285	4.90482	0.788711	20	0.684685	6.14606	0.745868	20	0.399399	6.83368	0.852115	20
0.3003	5.15682	0.828231	20	0.720721	6.45931	0.782618	20	0.42042	7.18049	0.89372	20
0.315315	5.40822	0.867557	20	0.756757	6.77156	0.819126	20	0.441441	7.52604	0.935013	20
0.33033	5.65901	0.90669	20	0.792793	7.08282	0.855392	20	0.462462	7.87034	0.975996	20
0.345345	5.90921	0.94563	20	0.828829	7.39308	0.891419	20	0.483483	8.2134	1.01667	20
0.36036	6.1588	0.984378	20	0.864865	7.70234	0.927207	20	0.504505	8.55522	1.05704	20
0.375375	6.4078	1.02293	20	0.900901	8.01063	0.962757	20	0.525526	8.8958	1.0971	20
0.39039	6.65619	1.0613	20	0.936937	8.31792	0.998071	20	0.546547	9.23515	1.13686	20
0.405405	6.904	1.09948	20	0.972973	8.62424	1.03315	20	0.567568	9.57327	1.17632	20
0.42042	7.15121	1.13746	20	1.00901	8.92958	1.06799	20	0.588589	9.91017	1.21547	20
0.435435	7.39782	1.17526	20	1.04505	9.23394	1.10261	20	0.60961	10.2459	1.25433	20
0.45045	7.64385	1.21287	20	1.08108	9.53734	1.13699	20	0.630631	10.5803	1.29289	20
0.465465	7.88928	1.2503	20	1.11712	9.83976	1.17114	20	0.651652	10.9136	1.33116	20
0.48048	8.13413	1.28754	20	1.15315	10.1412	1.20505	20	0.672673	11.2456	1.36913	20
0.495495	8.37838	1.32459	20	1.18919	10.4417	1.23875	20	0.693694	11.5765	1.40681	20
0.510511	8.62206	1.36145	20	1.22523	10.7413	1.27221	20	0.714715	11.9061	1.4442	20
0.525526	8.86515	1.39814	20	1.26126	11.0398	1.30545	20	0.735736	12.2346	1.4813	20
0.540541	9.10765	1.43463	20	1.2973	11.3375	1.33846	20	0.756757	12.5619	1.51812	20
0.555556	9.34957	1.47095	20	1.33333	11.6341	1.37125	20	0.777778	12.888	1.55465	20
0.570571	9.59092	1.50708	20	1.36937	11.9299	1.40381	20	0.798799	13.2129	1.59089	20
0.585586	9.83168	1.54303	20	1.40541	12.2247	1.43616	20	0.81982	13.5366	1.62685	20
0.600601	10.0719	1.5788	20	1.44144	12.5185	1.46828	20	0.840841	13.8592	1.66254	20
0.615616	10.3115	1.61439	20	1.47748	12.8114	1.50018	20	0.861862	14.1806	1.69794	20
0.630631	10.5505	1.6498	20	1.51351	13.1034	1.53186	20	0.882883	14.5009	1.73306	20
0.645646	10.789	1.68503	20	1.54955	13.3944	1.56333	20	0.903904	14.8199	1.76791	20
0.660661	11.0269	1.72008	20	1.58559	13.6845	1.59458	20	0.924925	15.1379	1.80249	20
0.675676	11.2642	1.75496	20	1.62162	13.9737	1.62562	20	0.945946	15.4547	1.83679	20
0.690691	11.501	1.78966	20	1.65766	14.262	1.65644	20	0.966967	15.7703	1.87081	20
0.705706	11.7371	1.82418	20	1.69369	14.5493	1.68704	20	0.987988	16.0848	1.90457	20
0.720721	11.9728	1.85852	20	1.72973	14.8358	1.71744	20	1.00901	16.3982	1.93806	20
0.735736	12.2078	1.89269	20	1.76577	15.1213	1.74762	20	1.03003	16.7104	1.97129	20
0.750751	12.4423	1.92669	20	1.8018	15.4059	1.77759	20	1.05105	17.0215	2.00425	20
0.765766	12.6762	1.96051	20	1.83784	15.6896	1.80736	20	1.07207	17.3314	2.03694	20
0.780781	12.9096	1.99415	20	1.87387	15.9723	1.83691	20	1.09309	17.6403	2.06937	20
0.795796	13.1424	2.02763	20	1.90991	16.2542	1.86626	20	1.11411	17.948	2.10154	20
0.810811	13.3746	2.06093	20	1.94595	16.5352	1.8954	20	1.13514	18.2547	2.13345	20
0.825826	13.6063	2.09406	20	1.98198	16.8153	1.92434	20	1.15616	18.5602	2.1651	20
0.840841	13.8375	2.12703	20	2.01802	17.0945	1.95308	20	1.17718	18.8646	2.1965	20
0.855856	14.0681	2.15982	20	2.05405	17.3728	1.98161	20	1.1982	19.1679	2.22764	20
0.870871	14.2981	2.19244	20	2.09009	17.6502	2.00993	20	1.21922	19.4701	2.25852	20
0.885886	14.5276	2.22489	20	2.12613	17.9267	2.03806	20	1.24024	19.7712	2.28916	20
0.900901	14.7565	2.25717	20	2.16216	18.2024	2.06599	20	1.26126	20.0712	2.31954	20
0.915916	14.9849	2.28929	20	2.1982	18.4771	2.09372	20	1.28228	20.3702	2.34967	20
0.930931	15.2127	2.32124	20	2.23423	18.751	2.12125	20	1.3033	20.6681	2.37956	20
0.945946	15.44	2.35302	20	2.27027	19.024	2.14858	20	1.32432	20.9648	2.4092	20
0.960961	15.6667	2.38464	20	2.30631	19.2962	2.17572	20	1.34535	21.2606	2.43859	20
0.975976	15.8929	2.41609	20	2.34234	19.5674	2.20266	20	1.36637	21.5552	2.46774	20
0.990991	16.1186	2.44738	20	2.37838	19.8378	2.22941	20	1.38739	21.8488	2.49664	20
1.00601	16.3437	2.47851	20	2.41441	20.1074	2.25596	20	1.40841	22.1413	2.52531	20
1.02102	16.5683	2.50947	20	2.45045	20.3761	2.28232	20	1.42943	22.4328	2.55373	20
1.03604	16.7923	2.54026	20	2.48649	20.6439	2.30849	20	1.45045	22.7232	2.58192	20
1.05105	17.0158	2.5709	20	2.52252	20.9109	2.33447	20	1.47147	23.0125	2.60987	20
1.06607	17.2387	2.60137	20	2.55856	21.177	2.36026	20	1.49249	23.3008	2.63758	20
1.08108	17.4612	2.63169	20	2.59459	21.4423	2.38587	20	1.51351	23.5881	2.66506	20
1.0961	17.6831	2.66184	20	2.63063	21.7067	2.41128	20	1.53453	23.8743	2.69231	20
1.11111	17.9044	2.69183	20	2.66667	21.9702	2.43651	20	1.55556	24.1595	2.71932	20
1.12613	18.1253	2.72167	20	2.7027	22.233	2.46155	20	1.57658	24.4437	2.7461	20
1.14114	18.3456	2.75134	20	2.73874	22.4949	2.48641	20	1.5976	24.7268	2.77266	20
1.15616	18.5653	2.78086	20	2.77477	22.7559	2.51109	20	1.61862	25.0089	2.79898	20
1.17117	18.7846	2.81022	20	2.81081	23.0162	2.53558	20	1.63964	25.29	2.82508	20
1.18619	19.0033	2.83942	20	2.84685	23.2756	2.55989	20	1.66066	25.5701	2.85096	20
1.2012	19.2215	2.86847	20	2.88288	23.5341	2.58402	20	1.68168	25.8492	2.87661	20
1.21622	19.4392	2.89736	20	2.91892	23.7919	2.60796	20	1.7027	26.1272	2.90203	20
1.23123	19.6563	2.9261	20	2.95495	24.0488	2.63173	20	1.72372	26.4043	2.92724	20
1.24625	19.8729	2.95468	20	2.99099	24.3049	2.65532	20	1.74474	26.6803	2.95222	20
1.26126	20.089	2.98311	20	3.02703	24.5602	2.67874	20	1.76577	26.9554	2.97699	20
1.27628	20.3046	3.01138	20	3.06306	24.8147	2.70197	20	1.78679	27.2294	3.00154	20
1.29129	20.5197	3.0395	20	3.0991	25.0683	2.72504	20	1.80781	27.5025	3.02587	20
1.30631	20.7343	3.06747	20	3.13514	25.3212	2.74792	20	1.82883	27.7746	3.04999	20
1.32132	20.9483	3.09529	20	3.17117	25.5732	2.77063	20	1.84985	28.0457	3.07389	20
1.33634	21.1618	3.12296	20	3.20721	25.8244	2.79317	20	1.87087	28.3158	3.09758	20
1.35135	21.3749	3.15047	20	3.24324	26.0749	2.81554	20	1.89189	28.5849	3.12106	20
1.36637	21.5874	3.17784	20	3.27928	26.3245	2.83774	20	1.91291	28.8531	3.14433	20
1.38138	21.7994	3.20506	20	3.31532	26.5733	2.85976	20	1.93393	29.1203	3.16739	20
1.3964	22.0109	3.23213	20	3.35135	26.8214	2.88162	20	1.95495	29.3865	3.19024	20
1.41141	22.2218	3.25905	20	3.38739	27.0686	2.90331	20	1.97598	29.6518	3.21289	20
1.42643	22.4323	3.28582	20	3.42342	27.3151	2.92483	20	1.997	29.9161	3.23533	20
1.44144	22.6423	3.31244	20	3.45946	27.5608	2.94618	20	2.01802	30.1794	3.25757	20
1.45646	22.8518	3.33892	20	3.4955	27.8056	2.96737	20	2.03904	30.4418	3.2796	20
1.47147	23.0607	3.36525	20	3.53153	28.0498	2.98839	20	2.06006	30.7033	3.30143	20
1.48649	23.2692	3.39144	20	3.56757	28.2931	3.00924	20	2.08108	30.9638	3.32306	20
1.5015	23.4771	3.41748	20	3.6036	28.5356	3.02994	20	2.1021	31.2234	3.34449	20
1.51652	23.6846	3.44338	20	3.63964	28.7774	3.05047	20	2.12312	31.482	3.36572	20
1.53153	23.8916	3.46914	20	3.67568	29.0184	3.07084	20	2.14414	31.7397	3.38676	20
1.54655	24.0981	3.49475	20	3.71171	29.2587	3.09104	20	2.16517	31.9964	3.4076	20
1.56156	24.304	3.52021	20	3.74775	29.4981	3.11109	20	2.18619	32.2523	3.42824	20
1.57658	24.5095	3.54554	20	3.78378	29.7368	3.13098	20	2.20721	32.5072	3.44869	20
1.59159	24.7145	3.57072	20	3.81982	29.9748	3.15071	20	2.22823	32.7612	3.46895	20
1.60661	24.919	3.59577	20	3.85586	30.212	3.17028	20	2.24925	33.0142	3.48901	20
1.62162	25.123	3.62067	20	3.89189	30.4484	3.18969	20	2.27027	33.2664	3.50889	20
1.63664	25.3265	3.64543	20	3.92793	30.6841	3.20895	20	2.29129	33.5176	3.52857	20
1.65165	25.5296	3.67005	20	3.96396	30.919	3.22805	20	2.31231	33.7679	3.54807	20
1.66667	25.7321	3.69454	20	4	31.1531	3.247	20	2.33333	34.0174	3.56738	20
1.68168	25.9342	3.71888	20	4.03604	31.3866	3.26579	20	2.35435	34.2659	3.58651	20
1.6967	26.1357	3.74309	20	4.07207	31.6192	3.28443	20	2.37538	34.5135	3.60545	20
1.71171	26.3368	3.76716	20	4.10811	31.8512	3.30292	20	2.3964	34.7602	3.6242	20
1.72673	26.5374	3.79109	20	4.14414	32.0824	3.32126	20	2.41742	35.0061	3.64278	20
1.74174	26.7376	3.81489	20	4.18018	32.3128	3.33945	20	2.43844	35.251	3.66117	20
1.75676	26.9372	3.83855	20	4.21622	32.5425	3.35748	20	2.45946	35.4951	3.67938	20
1.77177	27.1364	3.86207	20	4.25225	32.7715	3.37537	20	2.48048	35.7383	3.69741	20
1.78679	27.3351	3.88546	20	4.28829	32.9998	3.39311	20	2.5015	35.9806	3.71526	20
1.8018	27.5333	3.90871	20	4.32432	33.2273	3.4107	20	2.52252	36.222	3.73294	20
1.81682	27.731	3.93184	20	4.36036	33.4541	3.42814	20	2.54354	36.4626	3.75044	20
1.83183	27.9283	3.95482	20	4.3964	33.6802	3.44544	20	2.56456	36.7022	3.76776	20
1.84685	28.1251	3.97768	20	4.43243	33.9056	3.46259	20	2.58559	36.9411	3.78491	20
1.86186	28.3214	4.0004	20	4.46847	34.1302	3.4796	20	2.60661	37.179	3.80189	20
1.87688	28.5173	4.02299	20	4.5045	34.3541	3.49647	20	2.62763	37.4161	3.81869	20
1.89189	28.7126	4.04545	20	4.54054	34.5773	3.51319	20	2.64865	37.6523	3.83532	20
1.90691	28.9075	4.06778	20	4.57658	34.7998	3.52977	20	2.66967	37.8877	3.85179	20
1.92192	29.102	4.08998	20	4.61261	35.0216	3.5462	20	2.69069	38.1223	3.86808	20
1.93694	29.296	4.11205	20	4.64865	35.2427	3.5625	20	2.71171	38.3559	3.8842	20
1.95195	29.4895	4.13399	20	4.68468	35.463	3.57865	20	2.73273	38.5888	3.90016	20
1.96697	29.6825	4.1558	20	4.72072	35.6827	3.59467	20	2.75375	38.8208	3.91595	20
1.98198	29.8751	4.17748	20	4.75676	35.9017	3.61055	20	2.77477	39.0519	3.93158	20
1.997	30.0672	4.19903	20	4.79279	36.1199	3.62629	20	2.7958	39.2822	3.94704	20
2.01201	30.2589	4.22046	20	4.82883	36.3375	3.64189	20	2.81682	39.5117	3.96234	20
2.02703	30.4501	4.24176	20	4.86486	36.5544	3.65736	20	2.83784	39.7404	3.97748	20
2.04204	30.6409	4.26293	20	4.9009	36.7705	3.67269	20	2.85886	39.9682	3.99246	20
2.05706	30.8311	4.28398	20	4.93694	36.986	3.68788	20	2.87988	40.1952	4.00727	20
2.07207	31.021	4.3049	20	4.97297	37.2008	3.70294	20	2.9009	40.4214	4.02193	20
2.08709	31.2103	4.3257	20	5.00901	37.4149	3.71787	20	2.92192	40.6468	4.03643	20
2.1021	31.3993	4.34637	20	5.04505	37.6284	3.73266	20	2.94294	40.8713	4.05077	20
2.11712	31.5877	4.36692	20	5.08108	37.8411	3.74732	20	2.96396	41.0951	4.06495	20
2.13213	31.7758	4.38735	20	5.11712	38.0532	3.76185	20	2.98498	41.318	4.07898	20
2.14715	31.9633	4.40765	20	5.15315	38.2646	3.77625	20	3.00601	41.5402	4.09285	20
2.16216	32.1504	4.42783	20	5.18919	38.4753	3.79052	20	3.02703	41.7615	4.10657	20
2.17718	32.3371	4.44789	20	5.22523	38.6854	3.80466	20	3.04805	41.982	4.12014	20
2.19219	32.5233	4.46782	20	5.26126	38.8947	3.81867	20	3.06907	42.2017	4.13356	20
2.20721	32.7091	4.48763	20	5.2973	39.1035	3.83255	20	3.09009	42.4207	4.14682	20
2.22222	32.8944	4.50733	20	5.33333	39.3115	3.8463	20	3.11111	42.6388	4.15994	20
2.23724	33.0793	4.5269	20	5.36937	39.5189	3.85993	20	3.13213	42.8562	4.1729	20
2.25225	33.2637	4.54636	20	5.40541	39.7256	3.87343	20	3.15315	43.0727	4.18572	20
2.26727	33.4477	4.56569	20	5.44144	39.9316	3.88681	20	3.17417	43.2885	4.19839	20
2.28228	33.6313	4.5849	20	5.47748	40.137	3.90006	20	3.1952	43.5035	4.21091	20
2.2973	33.8144	4.604	20	5.51351	40.3418	3.91319	20	3.21622	43.7177	4.22329	20
2.31231	33.9971	4.62298	20	5.54955	40.5459	3.92619	20	3.23724	43.9312	4.23553	20
2.32733	34.1793	4.64184	20	5.58559	40.7493	3.93907	20	3.25826	44.1439	4.24762	20
2.34234	34.3611	4.66059	20	5.62162	40.9521	3.95183	20	3.27928	44.3558	4.25957	20
2.35736	34.5425	4.67921	20	5.65766	41.1543	3.96446	20	3.3003	44.5669	4.27137	20
2.37237	34.7234	4.69773	20	5.69369	41.3557	3.97698	20	3.32132	44.7773	4.28304	20
2.38739	34.9039	4.71612	20	5.72973	41.5566	3.98937	20	3.34234	44.9869	4.29456	20
2.4024	35.084	4.7344	20	5.76577	41.7568	4.00165	20	3.36336	45.1958	4.30595	20
2.41742	35.2636	4.75257	20	5.8018	41.9564	4.01381	20	3.38438	45.4039	4.31719	20
2.43243	35.4428	4.77062	20	5.83784	42.1553	4.02584	20	3.40541	45.6113	4.3283	20
2.44745	35.6216	4.78856	20	5.87387	42.3536	4.03776	20	3.42643	45.8179	4.33928	20
2.46246	35.7999	4.80638	20	5.90991	42.5513	4.04957	20	3.44745	46.0237	4.35011	20
2.47748	35.9779	4.82409	20	5.94595	42.7483	4.06125	20	3.46847	46.2288	4.36081	20
2.49249	36.1554	4.84169	20	5.98198	42.9447	4.07282	20	3.48949	46.4332	4.37138	20
2.50751	36.3324	4.85918	20	6.01802	43.1405	4.08428	20	3.51051	46.6369	4.38181	20
2.52252	36.5091	4.87655	20	6.05405	43.3357	4.09562	20	3.53153	46.8398	4.39212	20
2.53754	36.6853	4.89382	20	6.09009	43.5302	4.10685	20	3.55255	47.0419	4.40229	20
2.55255	36.8611	4.91097	20	6.12613	43.7241	4.11796	20	3.57357	47.2434	4.41232	20
2.56757	37.0364	4.92801	20	6.16216	43.9174	4.12896	20	3.59459	47.4441	4.42223	20
2.58258	37.2114	4.94494	20	6.1982	44.1101	4.13985	20	3.61562	47.644	4.43201	20
2.5976	37.3859	4.96177	20	6.23423	44.3021	4.15063	20	3.63664	47.8433	4.44166	20
2.61261	37.56	4.97848	20	6.27027	44.4936	4.16129	20	3.65766	48.0418	4.45119	20
2.62763	37.7337	4.99509	20	6.30631	44.6844	4.17185	20	3.67868	48.2397	4.46058	20
2.64264	37.907	5.01158	20	6.34234	44.8747	4.18229	20	3.6997	48.4368	4.46985	20
2.65766	38.0799	5.02797	20	6.37838	45.0643	4.19263	20	3.72072	48.6331	4.479	20
2.67267	38.2523	5.04425	20	6.41441	45.2533	4.20286	20	3.74174	48.8288	4.48802	20
2.68769	38.4244	5.06043	20	6.45045	45.4417	4.21298	20	3.76276	49.0238	4.49691	20
2.7027	38.596	5.0765	20	6.48649	45.6295	4.22299	20	3.78378	49.2181	4.50568	20
2.71772	38.7672	5.09246	20	6.52252	45.8167	4.2329	20	3.8048	49.4116	4.51434	20
2.73273	38.938	5.10831	20	6.55856	46.0033	4.24269	20	3.82583	49.6045	4.52287	20
2.74775	39.1084	5.12406	20	6.59459	46.1894	4.25239	20	3.84685	49.7967	4.53127	20
2.76276	39.2784	5.13971	20	6.63063	46.3748	4.26198	20	3.86787	49.9881	4.53956	20
2.77778	39.4479	5.15525	20	6.66667	46.5596	4.27146	20	3.88889	50.1789	4.54773	20
2.79279	39.6171	5.17069	20	6.7027	46.7439	4.28084	20	3.90991	50.369	4.55578	20
2.80781	39.7859	5.18602	20	6.73874	46.9275	4.29012	20	3.93093	50.5584	4.56372	20
2.82282	39.9542	5.20125	20	6.77477	47.1106	4.29929	20	3.95195	50.7471	4.57153	20
2.83784	40.1222	5.21638	20	6.81081	47.2931	4.30836	20	3.97297	50.9352	4.57923	20
2.85285	40.2897	5.2314	20	6.84685	47.475	4.31733	20	3.99399	51.1225	4.58682	20
2.86787	40.4569	5.24633	20	6.88288	47.6563	4.3262	20	4.01502	51.3092	4.59429	20
2.88288	40.6236	5.26115	20	6.91892	47.837	4.33497	20	4.03604	51.4952	4.60165	20
2.8979	40.79	5.27587	20	6.95495	48.0172	4.34364	20	4.05706	51.6806	4.60889	20
2.91291	40.9559	5.29049	20	6.99099	48.1968	4.3522	20	4.07808	51.8652	4.61602	20
2.92793	41.1215	5.30501	20	7.02703	48.3758	4.36067	20	4.0991	52.0492	4.62304	20
2.94294	41.2866	5.31942	20	7.06306	48.5542	4.36904	20	4.12012	52.2326	4.62995	20
2.95796	41.4514	5.33374	20	7.0991	48.7321	4.37732	20	4.14114	52.4152	4.63674	20
2.97297	41.6158	5.34796	20	7.13514	48.9094	4.38549	20	4.16216	52.5972	4.64343	20
2.98799	41.7797	5.36208	20	7.17117	49.0861	4.39357	20	4.18318	52.7786	4.65001	20
3.003	41.9433	5.37611	20	7.20721	49.2623	4.40155	20	4.2042	52.9593	4.65648	20
3.01802	42.1065	5.39003	20	7.24324	49.4379	4.40944	20	4.22523	53.1393	4.66284	20
3.03303	42.2693	5.40386	20	7.27928	49.613	4.41723	20	4.24625	53.3187	4.6691	20
3.04805	42.4317	5.41759	20	7.31532	49.7875	4.42493	20	4.26727	53.4974	4.67525	20
3.06306	42.5937	5.43122	20	7.35135	49.9614	4.43253	20	4.28829	53.6755	4.68129	20
3.07808	42.7553	5.44475	20	7.38739	50.1348	4.44004	20	4.30931	53.853	4.68723	20
3.09309	42.9166	5.45819	20	7.42342	50.3076	4.44746	20	4.33033	54.0298	4.69307	20
3.10811	43.0774	5.47154	20	7.45946	50.4799	4.45478	20	4.35135	54.206	4.6988	20
3.12312	43.2379	5.48479	20	7.4955	50.6516	4.46201	20	4.37237	54.3815	4.70443	20
3.13814	43.398	5.49794	20	7.53153	50.8228	4.46915	20	4.39339	54.5564	4.70996	20
3.15315	43.5577	5.511	20	7.56757	50.9934	4.4762	20	4.41441	54.7307	4.71538	20
3.16817	43.717	5.52396	20	7.6036	51.1635	4.48316	20	4.43544	54.9043	4.72071	20
3.18318	43.8759	5.53683	20	7.63964	51.3331	4.49003	20	4.45646	55.0773	4.72593	20
3.1982	44.0344	5.54961	20	7.67568	51.5021	4.49681	20	4.47748	55.2497	4.73106	20
3.21321	44.1926	5.56229	20	7.71171	51.6705	4.5035	20	4.4985	55.4214	4.73608	20
3.22823	44.3504	5.57489	20	7.74775	51.8385	4.5101	20	4.51952	55.5926	4.74101	20
3.24324	44.5078	5.58738	20	7.78378	52.0059	4.51661	20	4.54054	55.7631	4.74584	20
3.25826	44.6649	5.59979	20	7.81982	52.1727	4.52303	20	4.56156	55.933	4.75058	20
3.27327	44.8215	5.61211	20	7.85586	52.339	4.52937	20	4.58258	56.1023	4.75521	20
3.28829	44.9778	5.62433	20	7.89189	52.5048	4.53563	20	4.6036	56.271	4.75976	20
3.3033	45.1337	5.63646	20	7.92793	52.6701	4.54179	20	4.62462	56.439	4.7642	20
3.31832	45.2892	5.64851	20	7.96396	52.8348	4.54787	20	4.64565	56.6065	4.76855	20
3.33333	45.4444	5.66046	20	8	52.999	4.55387	20	4.66667	56.7733	4.77281	20
3.34835	45.5992	5.67232	20	8.03604	53.1627	4.55978	20	4.68769	56.9396	4.77698	20
3.36336	45.7536	5.68409	20	8.07207	53.3259	4.5656	20	4.70871	57.1052	4.78105	20
3.37838	45.9077	5.69578	20	8.10811	53.4885	4.57135	20	4.72973	57.2703	4.78503	20
3.39339	46.0613	5.70737	20	8.14414	53.6507	4.57701	20	4.75075	57.4348	4.78892	20
3.40841	46.2146	5.71888	20	8.18018	53.8123	4.58258	20	4.77177	57.5986	4.79272	20
3.42342	46.3676	5.7303	20	8.21622	53.9734	4.58808	20	4.79279	57.7619	4.79643	20
3.43844	46.5202	5.74163	20	8.25225	54.1339	4.59349	20	4.81381	57.9246	4.80005	20
3.45345	46.6724	5.75288	20	8.28829	54.294	4.59882	20	4.83483	58.0866	4.80358	20
3.46847	46.8242	5.76403	20	8.32432	54.4535	4.60407	20	4.85586	58.2481	4.80702	20
3.48348	46.9757	5.7751	20	8.36036	54.6126	4.60924	20	4.87688	58.4091	4.81038	20
3.4985	47.1268	5.78609	20	8.3964	54.7711	4.61433	20	4.8979	58.5694	4.81365	20
3.51351	47.2776	5.79699	20	8.43243	54.9291	4.61934	20	4.91892	58.7292	4.81683	20
3.52853	47.428	5.8078	20	8.46847	55.0867	4.62428	20	4.93994	58.8883	4.81992	20
3.54354	47.578	5.81853	20	8.5045	55.2437	4.62913	20	4.96096	59.0469	4.82293	20
3.55856	47.7277	5.82917	20	8.54054	55.4002	4.6339	20	4.98198	59.205	4.82586	20
3.57357	47.877	5.83973	20	8.57658	55.5562	4.6386	20	5.003	59.3624	4.8287	20
3.58859	48.0259	5.8502	20	8.61261	55.7118	4.64322	20	5.02402	59.5193	4.83146	20
3.6036	48.1745	5.86059	20	8.64865	55.8668	4.64777	20	5.04505	59.6756	4.83413	20
3.61862	48.3228	5.8709	20	8.68468	56.0213	4.65223	20	5.06607	59.8314	4.83672	20
3.63363	48.4707	5.88112	20	8.72072	56.1754	4.65662	20	5.08709	59.9866	4.83923	20
3.64865	48.6182	5.89126	20	8.75676	56.3289	4.66094	20	5.10811	60.1412	4.84166	20
3.66366	48.7654	5.90132	20	8.79279	56.482	4.66518	20	5.12913	60.2953	4.84401	20
3.67868	48.9122	5.9113	20	8.82883	56.6345	4.66935	20	5.15015	60.4488	4.84628	20
3.69369	49.0587	5.92119	20	8.86486	56.7866	4.67344	20	5.17117	60.6018	4.84846	20
3.70871	49.2048	5.93101	20	8.9009	56.9382	4.67746	20	5.19219	60.7542	4.85057	20
3.72372	49.3506	5.94074	20	8.93694	57.0893	4.6814	20	5.21321	60.906	4.8526	20
3.73874	49.496	5.95039	20	8.97297	57.2399	4.68528	20	5.23423	61.0574	4.85455	20
3.75375	49.641	5.95996	20	9.00901	57.3901	4.68908	20	5.25526	61.2081	4.85643	20
3.76877	49.7858	5.96945	20	9.04505	57.5397	4.6928	20	5.27628	61.3583	4.85822	20
3.78378	49.9302	5.97886	20	9.08108	57.6889	4.69646	20	5.2973	61.508	4.85995	20
3.7988	50.0742	5.98819	20	9.11712	57.8377	4.70004	20	5.31832	61.6571	4.86159	20
3.81381	50.2179	5.99745	20	9.15315	57.9859	4.70356	20	5.33934	61.8057	4.86316	20
3.82883	50.3612	6.00662	20	9.18919	58.1337	4.707	20	5.36036	61.9538	4.86465	20
3.84384	50.5042	6.01572	20	9.22523	58.281	4.71038	20	5.38138	62.1013	4.86607	20
3.85886	50.6469	6.02473	20	9.26126	58.4278	4.71368	20	5.4024	62.2483	4.86742	20
3.87387	50.7892	6.03367	20	9.2973	58.5741	4.71692	20	5.42342	62.3947	4.86869	20
3.88889	50.9312	6.04253	20	9.33333	58.72	4.72008	20	5.44444	62.5407	4.86989	20
3.9039	51.0728	6.05132	20	9.36937	58.8654	4.72318	20	5.46547	62.6861	4.87102	20
3.91892	51.2141	6.06002	20	9.40541	59.0104	4.72621	20	5.48649	62.8309	4.87208	20
3.93393	51.355	6.06866	20	9.44144	59.1549	4.72918	20	5.50751	62.9753	4.87306	20
3.94895	51.4956	6.07721	20	9.47748	59.2989	4.73207	20	5.52853	63.1191	4.87398	20
3.96396	51.6359	6.08569	20	9.51351	59.4425	4.7349	20	5.54955	63.2624	4.87482	20
3.97898	51.7759	6.09409	20	9.54955	59.5856	4.73767	20	5.57057	63.4052	4.87559	20
3.99399	51.9155	6.10242	20	9.58559	59.7283	4.74036	20	5.59159	63.5475	4.8763	20
4.00901	52.0547	6.11067	20	9.62162	59.8705	4.74299	20	5.61261	63.6893	4.87693	20
4.02402	52.1937	6.11885	20	9.65766	60.0122	4.74556	20	5.63363	63.8305	4.8775	20
4.03904	52.3323	6.12696	20	9.69369	60.1535	4.74806	20	5.65465	63.9712	4.878	20
4.05405	52.4706	6.13498	20	9.72973	60.2944	4.7505	20	5.67568	64.1115	4.87843	20
4.06907	52.6085	6.14294	20	9.76577	60.4348	4.75287	20	5.6967	64.2512	4.8788	20
4.08408	52.7461	6.15082	20	9.8018	60.5747	4.75519	20	5.71772	64.3904	4.8791	20
4.0991	52.8834	6.15863	20	9.83784	60.7142	4.75743	20	5.73874	64.5291	4.87933	20
4.11411	53.0203	6.16637	20	9.87387	60.8533	4.75962	20	5.75976	64.6673	4.8795	20
4.12913	53.157	6.17403	20	9.90991	60.9919	4.76174	20	5.78078	64.805	4.8796	20
4.14414	53.2932	6.18163	20	9.94595	61.1301	4.7638	20	5.8018	64.9422	4.87964	20
4.15916	53.4292	6.18915	20	9.98198	61.2678	4.7658	20	5.82282	65.079	4.87961	20
4.17417	53.5649	6.19659	20	10.018	61.4051	4.76773	20	5.84384	65.2152	4.87952	20
4.18919	53.7002	6.20397	20	10.0541	61.5419	4.76961	20	5.86486	65.3509	4.87937	20
4.2042	53.8352	6.21128	20	10.0901	61.6784	4.77142	20	5.88589	65.4861	4.87915	20
4.21922	53.9698	6.21851	20	10.1261	61.8143	4.77318	20	5.90691	65.6209	4.87887	20
4.23423	54.1042	6.22568	20	10.1622	61.9499	4.77487	20	5.92793	65.7552	4.87853	20
4.24925	54.2382	6.23277	20	10.1982	62.085	4.77651	20	5.94895	65.8889	4.87813	20
4.26426	54.3719	6.2398	20	10.2342	62.2197	4.77809	20	5.96997	66.0222	4.87767	20
4.27928	54.5053	6.24675	20	10.2703	62.3539	4.7796	20	5.99099	66.155	4.87715	20
4.29429	54.6383	6.25364	20	10.3063	62.4878	4.78106	20	6.01201	66.2874	4.87657	20
4.30931	54.7711	6.26046	20	10.3423	62.6211	4.78246	20	6.03303	66.4192	4.87593	20
4.32432	54.9035	6.2672	20	10.3784	62.7541	4.78381	20	6.05405	66.5506	4.87522	20
4.33934	55.0356	6.27388	20	10.4144	62.8867	4.78509	20	6.07508	66.6815	4.87447	20
4.35435	55.1674	6.2805	20	10.4505	63.0188	4.78632	20	6.0961	66.8119	4.87365	20
4.36937	55.2989	6.28704	20	10.4865	63.1505	4.7875	20	6.11712	66.9419	4.87277	20
4.38438	55.43	6.29352	20	10.5225	63.2818	4.78861	20	6.13814	67.0714	4.87184	20
4.3994	55.5609	6.29993	20	10.5586	63.4126	4.78967	20	6.15916	67.2004	4.87085	20
4.41441	55.6914	6.30627	20	10.5946	63.5431	4.79068	20	6.18018	67.3289	4.8698	20
4.42943	55.8216	6.31255	20	10.6306	63.6731	4.79163	20	6.2012	67.457	4.8687	20
4.44444	55.9515	6.31876	20	10.6667	63.8027	4.79253	20	6.22222	67.5847	4.86754	20
4.45946	56.0811	6.3249	20	10.7027	63.9319	4.79337	20	6.24324	67.7118	4.86633	20
4.47447	56.2104	6.33098	20	10.7387	64.0607	4.79415	20	6.26426	67.8385	4.86506	20
4.48949	56.3394	6.33699	20	10.7748	64.1891	4.79488	20	6.28529	67.9648	4.86374	20
4.5045	56.468	6.34294	20	10.8108	64.317	4.79556	20	6.30631	68.0905	4.86236	20
4.51952	56.5964	6.34882	20	10.8468	64.4446	4.79619	20	6.32733	68.2159	4.86093	20
4.53453	56.7244	6.35464	20	10.8829	64.5717	4.79676	20	6.34835	68.3408	4.85945	20
4.54955	56.8522	6.36039	20	10.9189	64.6985	4.79728	20	6.36937	68.4652	4.85791	20
4.56456	56.9796	6.36608	20	10.955	64.8248	4.79775	20	6.39039	68.5892	4.85632	20
4.57958	57.1067	6.3717	20	10.991	64.9508	4.79817	20	6.41141	68.7127	4.85468	20
4.59459	57.2336	6.37726	20	11.027	65.0763	4.79853	20	6.43243	68.8358	4.85299	20
4.60961	57.3601	6.38276	20	11.0631	65.2014	4.79884	20	6.45345	68.9584	4.85124	20
4.62462	57.4863	6.3882	20	11.0991	65.3261	4.79911	20	6.47447	69.0806	4.84945	20
4.63964	57.6122	6.39357	20	11.1351	65.4505	4.79932	20	6.4955	69.2024	4.8476	20
4.65465	57.7378	6.39888	20	11.1712	65.5744	4.79948	20	6.51652	69.3237	4.84571	20
4.66967	57.8631	6.40413	20	11.2072	65.698	4.79959	20	6.53754	69.4446	4.84377	20
4.68468	57.9881	6.40931	20	11.2432	65.8211	4.79966	20	6.55856	69.565	4.84177	20
4.6997	58.1128	6.41444	20	11.2793	65.9439	4.79967	20	6.57958	69.685	4.83973	20
4.71471	58.2372	6.4195	20	11.3153	66.0662	4.79963	20	6.6006	69.8046	4.83764	20
4.72973	58.3614	6.4245	20	11.3514	66.1882	4.79955	20	6.62162	69.9237	4.8355	20
4.74474	58.4852	6.42944	20	11.3874	66.3098	4.79941	20	6.64264	70.0424	4.83331	20
4.75976	58.6087	6.43432	20	11.4234	66.431	4.79923	20	6.66366	70.1607	4.83108	20
4.77477	58.7319	6.43914	20	11.4595	66.5518	4.799	20	6.68468	70.2785	4.82879	20
4.78979	58.8548	6.4439	20	11.4955	66.6722	4.79873	20	6.70571	70.396	4.82647	20
4.8048	58.9775	6.4486	20	11.5315	66.7922	4.7984	20	6.72673	70.513	4.82409	20
4.81982	59.0998	6.45324	20	11.5676	66.9119	4.79803	20	6.74775	70.6295	4.82167	20
4.83483	59.2218	6.45782	20	11.6036	67.0312	4.79762	20	6.76877	70.7457	4.8192	20
4.84985	59.3436	6.46234	20	11.6396	67.1501	4.79715	20	6.78979	70.8614	4.81669	20
4.86486	59.4651	6.4668	20	11.6757	67.2686	4.79664	20	6.81081	70.9767	4.81414	20
4.87988	59.5862	6.47121	20	11.7117	67.3867	4.79609	20	6.83183	71.0916	4.81154	20
4.89489	59.7071	6.47555	20	11.7477	67.5045	4.79549	20	6.85285	71.2061	4.80889	20
4.90991	59.8277	6.47984	20	11.7838	67.6219	4.79484	20	6.87387	71.3202	4.8062	20
4.92492	59.948	6.48407	20	11.8198	67.7389	4.79416	20	6.89489	71.4338	4.80347	20
4.93994	60.068	6.48824	20	11.8559	67.8555	4.79342	20	6.91592	71.5471	4.8007	20
4.95495	60.1877	6.49236	20	11.8919	67.9718	4.79264	20	6.93694	71.6599	4.79788	20
4.96997	60.3072	6.49642	20	11.9279	68.0876	4.79182	20	6.95796	71.7724	4.79502	20
4.98498	60.4263	6.50042	20	11.964	68.2032	4.79095	20	6.97898	71.8844	4.79212	20
5	60.5452	6.50436	20	12	68.3183	4.79004	20	7	71.996	4.78917	20
5.01502	60.6637	6.50825	20	12.036	68.4331	4.78909	20	7.02102	72.1072	4.78619	20
5.03003	60.782	6.51208	20	12.0721	68.5475	4.7881	20	7.04204	72.218	4.78316	20
5.04505	60.9	6.51586	20	12.1081	68.6616	4.78706	20	7.06306	72.3284	4.78009	20
5.06006	61.0178	6.51958	20	12.1441	68.7752	4.78598	20	7.08408	72.4384	4.77699	20
5.07508	61.1352	6.52325	20	12.1802	68.8886	4.78486	20	7.10511	72.5481	4.77384	20
5.09009	61.2524	6.52686	20	12.2162	69.0015	4.7837	20	7.12613	72.6573	4.77065	20
5.10511	61.3693	6.53041	20	12.2523	69.1141	4.78249	20	7.14715	72.7661	4.76743	20
5.12012	61.4859	6.53391	20	12.2883	69.2264	4.78125	20	7.16817	72.8745	4.76416	20
5.13514	61.6022	6.53736	20	12.3243	69.3383	4.77996	20	7.18919	72.9826	4.76086	20
5.15015	61.7182	6.54075	20	12.3604	69.4498	4.77863	20	7.21021	73.0902	4.75752	20
5.16517	61.834	6.54409	20	12.3964	69.561	4.77727	20	7.23123	73.1975	4.75413	20
5.18018	61.9495	6.54738	20	12.4324	69.6718	4.77586	20	7.25225	73.3043	4.75072	20
5.1952	62.0647	6.55061	20	12.4685	69.7822	4.77441	20	7.27327	73.4108	4.74726	20
5.21021	62.1796	6.55379	20	12.5045	69.8924	4.77293	20	7.29429	73.5169	4.74377	20
5.22523	62.2943	6.55691	20	12.5405	70.0021	4.7714	20	7.31532	73.6226	4.74024	20
5.24024	62.4087	6.55999	20	12.5766	70.1115	4.76984	20	7.33634	73.728	4.73667	20
5.25526	62.5228	6.56301	20	12.6126	70.2206	4.76823	20	7.35736	73.8329	4.73307	20
5.27027	62.6366	6.56598	20	12.6486	70.3293	4.76659	20	7.37838	73.9375	4.72943	20
5.28529	62.7502	6.56889	20	12.6847	70.4377	4.76491	20	7.3994	74.0417	4.72576	20
5.3003	62.8634	6.57176	20	12.7207	70.5457	4.7632	20	7.42042	74.1455	4.72205	20
5.31532	62.9765	6.57457	20	12.7568	70.6533	4.76144	20	7.44144	74.2489	4.71831	20
5.33033	63.0892	6.57733	20	12.7928	70.7607	4.75965	20	7.46246	74.352	4.71453	20
5.34535	63.2017	6.58004	20	12.8288	70.8677	4.75782	20	7.48348	74.4547	4.71071	20
5.36036	63.3139	6.5827	20	12.8649	70.9743	4.75596	20	7.5045	74.557	4.70687	20
5.37538	63.4258	6.58531	20	12.9009	71.0806	4.75405	20	7.52553	74.659	4.70299	20
5.39039	63.5375	6.58787	20	12.9369	71.1866	4.75211	20	7.54655	74.7606	4.69907	20
5.40541	63.6489	6.59038	20	12.973	71.2922	4.75014	20	7.56757	74.8618	4.69513	20
5.42042	63.76	6.59284	20	13.009	71.3975	4.74813	20	7.58859	74.9626	4.69115	20
5.43544	63.8709	6.59525	20	13.045	71.5024	4.74608	20	7.60961	75.0631	4.68713	20
5.45045	63.9815	6.59761	20	13.0811	71.6071	4.744	20	7.63063	75.1633	4.68309	20
5.46547	64.0918	6.59992	20	13.1171	71.7113	4.74188	20	7.65165	75.263	4.67901	20
5.48048	64.2019	6.60218	20	13.1532	71.8153	4.73973	20	7.67267	75.3624	4.6749	20
5.4955	64.3117	6.60439	20	13.1892	71.9189	4.73755	20	7.69369	75.4615	4.67076	20
5.51051	64.4213	6.60656	20	13.2252	72.0222	4.73533	20	7.71471	75.5601	4.66659	20
5.52553	64.5306	6.60867	20	13.2613	72.1252	4.73307	20	7.73574	75.6585	4.66239	20
5.54054	64.6396	6.61074	20	13.2973	72.2278	4.73078	20	7.75676	75.7564	4.65815	20
5.55556	64.7483	6.61276	20	13.3333	72.3301	4.72846	20	7.77778	75.8541	4.65389	20
5.57057	64.8568	6.61473	20	13.3694	72.4321	4.72611	20	7.7988	75.9513	4.6496	20
5.58559	64.9651	6.61666	20	13.4054	72.5337	4.72372	20	7.81982	76.0482	4.64528	20
5.6006	65.073	6.61853	20	13.4414	72.6351	4.72129	20	7.84084	76.1448	4.64092	20
5.61562	65.1808	6.62036	20	13.4775	72.7361	4.71884	20	7.86186	76.241	4.63654	20
5.63063	65.2882	6.62215	20	13.5135	72.8367	4.71635	20	7.88288	76.3369	4.63213	20
5.64565	65.3954	6.62389	20	13.5495	72.9371	4.71384	20	7.9039	76.4324	4.62769	20
5.66066	65.5024	6.62558	20	13.5856	73.0371	4.71128	20	7.92492	76.5276	4.62322	20
5.67568	65.6091	6.62722	20	13.6216	73.1369	4.7087	20	7.94595	76.6224	4.61873	20
5.69069	65.7155	6.62882	20	13.6577	73.2363	4.70609	20	7.96697	76.7169	4.6142	20
5.70571	65.8217	6.63037	20	13.6937	73.3353	4.70344	20	7.98799	76.811	4.60965	20
5.72072	65.9276	6.63188	20	13.7297	73.4341	4.70077	20	8.00901	76.9048	4.60507	20
5.73574	66.0333	6.63334	20	13.7658	73.5326	4.69806	20	8.03003	76.9983	4.60046	20
5.75075	66.1387	6.63476	20	13.8018	73.6307	4.69532	20	8.05105	77.0914	4.59583	20
5.76577	66.2439	6.63613	20	13.8378	73.7285	4.69255	20	8.07207	77.1842	4.59117	20
5.78078	66.3488	6.63745	20	13.8739	73.826	4.68975	20	8.09309	77.2767	4.58648	20
5.7958	66.4534	6.63874	20	13.9099	73.9232	4.68693	20	8.11411	77.3688	4.58177	20
5.81081	66.5578	6.63997	20	13.9459	74.0201	4.68407	20	8.13514	77.4606	4.57703	20
5.82583	66.662	6.64117	20	13.982	74.1167	4.68118	20	8.15616	77.552	4.57227	20
5.84084	66.7659	6.64232	20	14.018	74.213	4.67826	20	8.17718	77.6432	4.56748	20
5.85586	66.8696	6.64342	20	14.0541	74.309	4.67532	20	8.1982	77.734	4.56267	20
5.87087	66.973	6.64449	20	14.0901	74.4046	4.67234	20	8.21922	77.8244	4.55783	20
5.88589	67.0761	6.64551	20	14.1261	74.5	4.66934	20	8.24024	77.9146	4.55296	20
5.9009	67.1791	6.64648	20	14.1622	74.595	4.66631	20	8.26126	78.0044	4.54808	20
5.91592	67.2817	6.64742	20	14.1982	74.6898	4.66325	20	8.28228	78.0939	4.54316	20
5.93093	67.3841	6.64831	20	14.2342	74.7842	4.66016	20	8.3033	78.1831	4.53823	20
5.94595	67.4863	6.64915	20	14.2703	74.8784	4.65704	20	8.32432	78.2719	4.53327	20
5.96096	67.5883	6.64996	20	14.3063	74.9722	4.6539	20	8.34535	78.3604	4.52828	20
5.97598	67.6899	6.65072	20	14.3423	75.0657	4.65073	20	8.36637	78.4486	4.52328	20
5.99099	67.7914	6.65145	20	14.3784	75.159	4.64753	20	8.38739	78.5365	4.51825	20
6.00601	67.8926	6.65213	20	14.4144	75.2519	4.64431	20	8.40841	78.6241	4.51319	20
6.02102	67.9935	6.65276	20	14.4505	75.3446	4.64105	20	8.42943	78.7113	4.50812	20
6.03604	68.0943	6.65336	20	14.4865	75.4369	4.63777	20	8.45045	78.7983	4.50302	20
6.05105	68.1947	6.65392	20	14.5225	75.529	4.63447	20	8.47147	78.8849	4.4979	20
6.06607	68.295	6.65443	20	14.5586	75.6208	4.63114	20	8.49249	78.9712	4.49276	20
6.08108	68.395	6.65491	20	14.5946	75.7122	4.62778	20	8.51351	79.0572	4.4876	20
6.0961	68.4947	6.65534	20	14.6306	75.8034	4.6244	20	8.53453	79.1429	4.48241	20
6.11111	68.5942	6.65574	20	14.6667	75.8943	4.62099	20	8.55556	79.2282	4.47721	20
6.12613	68.6935	6.65609	20	14.7027	75.9849	4.61756	20	8.57658	79.3133	4.47198	20
6.14114	68.7925	6.6564	20	14.7387	76.0752	4.6141	20	8.5976	79.3981	4.46673	20
6.15616	68.8913	6.65668	20	14.7748	76.1652	4.61061	20	8.61862	79.4825	4.46147	20
6.17117	68.9899	6.65691	20	14.8108	76.255	4.60711	20	8.63964	79.5667	4.45618	20
6.18619	69.0882	6.65711	20	14.8468	76.3444	4.60357	20	8.66066	79.6505	4.45087	20
6.2012	69.1863	6.65726	20	14.8829	76.4336	4.60002	20	8.68168	79.734	4.44554	20
6.21622	69.2842	6.65738	20	14.9189	76.5224	4.59643	20	8.7027	79.8173	4.44019	20
6.23123	69.3818	6.65746	20	14.955	76.611	4.59283	20	8.72372	79.9002	4.43483	20
6.24625	69.4792	6.65749	20	14.991	76.6994	4.5892	20	8.74474	79.9829	4.42944	20
6.26126	69.5763	6.6575	20	15.027	76.7874	4.58555	20	8.76577	80.0652	4.42404	20
6.27628	69.6733	6.65746	20	15.0631	76.8751	4.58187	20	8.78679	80.1472	4.41861	20
6.29129	69.77	6.65738	20	15.0991	76.9626	4.57817	20	8.80781	80.229	4.41317	20
6.30631	69.8664	6.65727	20	15.1351	77.0498	4.57445	20	8.82883	80.3104	4.40771	20
6.32132	69.9626	6.65712	20	15.1712	77.1367	4.5707	20	8.84985	80.3916	4.40223	20
6.33634	70.0586	6.65693	20	15.2072	77.2233	4.56693	20	8.87087	80.4724	4.39673	20
6.35135	70.1544	6.6567	20	15.2432	77.3097	4.56314	20	8.89189	80.553	4.39122	20
6.36637	70.2499	6.65644	20	15.2793	77.3958	4.55933	20	8.91291	80.6333	4.38568	20
6.38138	70.3452	6.65614	20	15.3153	77.4816	4.55549	20	8.93393	80.7133	4.38013	20
6.3964	70.4403	6.6558	20	15.3514	77.5671	4.55163	20	8.95495	80.793	4.37457	20
6.41141	70.5352	6.65543	20	15.3874	77.6524	4.54775	20	8.97598	80.8724	4.36898	20
6.42643	70.6298	6.65501	20	15.4234	77.7373	4.54385	20	8.997	80.9515	4.36338	20
6.44144	70.7242	6.65457	20	15.4595	77.8221	4.53993	20	9.01802	81.0303	4.35776	20
6.45646	70.8183	6.65408	20	15.4955	77.9065	4.53599	20	9.03904	81.1089	4.35213	20
6.47147	70.9123	6.65357	20	15.5315	77.9907	4.53202	20	9.06006	81.1871	4.34648	20
6.48649	71.006	6.65301	20	15.5676	78.0746	4.52804	20	9.08108	81.2651	4.34081	20
6.5015	71.0995	6.65242	20	15.6036	78.1582	4.52403	20	9.1021	81.3428	4.33513	20
6.51652	71.1928	6.65179	20	15.6396	78.2416	4.52	20	9.12312	81.4202	4.32943	20
6.53153	71.2858	6.65113	20	15.6757	78.3247	4.51596	20	9.14414	81.4974	4.32372	20
6.54655	71.3786	6.65044	20	15.7117	78.4076	4.51189	20	9.16517	81.5742	4.31799	20
6.56156	71.4712	6.64971	20	15.7477	78.4901	4.5078	20	9.18619	81.6508	4.31225	20
6.57658	71.5636	6.64894	20	15.7838	78.5724	4.50369	20	9.20721	81.7271	4.30649	20
6.59159	71.6558	6.64814	20	15.8198	78.6545	4.49957	20	9.22823	81.8032	4.30072	20
6.60661	71.7477	6.64731	20	15.8559	78.7363	4.49542	20	9.24925	81.8789	4.29493	20
6.62162	71.8394	6.64644	20	15.8919	78.8178	4.49125	20	9.27027	81.9544	4.28913	20
6.63664	71.9309	6.64553	20	15.9279	78.8991	4.48707	20	9.29129	82.0296	4.28331	20
6.65165	72.0222	6.6446	20	15.964	78.9801	4.48287	20	9.31231	82.1046	4.27748	20
6.66667	72.1132	6.64363	20	16	79.0608	4.47864	20	9.33333	82.1792	4.27163	20
6.68168	72.2041	6.64262	20	16.036	79.1413	4.4744	20	9.35435	82.2536	4.26578	20
6.6967	72.2947	6.64159	20	16.0721	79.2216	4.47014	20	9.37538	82.3277	4.2599	20
6.71171	72.3851	6.64051	20	16.1081	79.3015	4.46586	20	9.3964	82.4016	4.25402	20
6.72673	72.4753	6.63941	20	16.1441	79.3813	4.46156	20	9.41742	82.4752	4.24812	20
6.74174	72.5652	6.63827	20	16.1802	79.4607	4.45725	20	9.43844	82.5485	4.24221	20
6.75676	72.655	6.6371	20	16.2162	79.5399	4.45292	20	9.45946	82.6216	4.23629	20
6.77177	72.7445	6.6359	20	16.2523	79.6189	4.44856	20	9.48048	82.6944	4.23035	20
6.78679	72.8339	6.63467	20	16.2883	79.6976	4.4442	20	9.5015	82.7669	4.2244	20
6.8018	72.923	6.6334	20	16.3243	79.7761	4.43981	20	9.52252	82.8392	4.21844	20
6.81682	73.0119	6.6321	20	16.3604	79.8543	4.43541	20	9.54354	82.9112	4.21247	20
6.83183	73.1005	6.63077	20	16.3964	79.9322	4.43099	20	9.56456	82.9829	4.20648	20
6.84685	73.189	6.62941	20	16.4324	80.0099	4.42655	20	9.58559	83.0544	4.20049	20
6.86186	73.2773	6.62802	20	16.4685	80.0874	4.4221	20	9.60661	83.1257	4.19448	20
6.87688	73.3653	6.62659	20	16.5045	80.1646	4.41762	20	9.62763	83.1966	4.18846	20
6.89189	73.4531	6.62513	20	16.5405	80.2416	4.41314	20	9.64865	83.2674	4.18243	20
6.90691	73.5408	6.62365	20	16.5766	80.3183	4.40863	20	9.66967	83.3378	4.17639	20
6.92192	73.6282	6.62213	20	16.6126	80.3948	4.40411	20	9.69069	83.408	4.17033	20
6.93694	73.7154	6.62058	20	16.6486	80.471	4.39958	20	9.71171	83.478	4.16427	20
6.95195	73.8024	6.619	20	16.6847	80.547	4.39503	20	9.73273	83.5477	4.15819	20
6.96697	73.8892	6.61739	20	16.7207	80.6227	4.39046	20	9.75375	83.6171	4.15211	20
6.98198	73.9757	6.61575	20	16.7568	80.6982	4.38587	20	9.77477	83.6863	4.14601	20
6.997	74.0621	6.61407	20	16.7928	80.7735	4.38128	20	9.7958	83.7553	4.13991	20
7.01201	74.1483	6.61237	20	16.8288	80.8485	4.37666	20	9.81682	83.824	4.13379	20
7.02703	74.2342	6.61064	20	16.8649	80.9233	4.37203	20	9.83784	83.8924	4.12767	20
7.04204	74.32	6.60888	20	16.9009	80.9979	4.36739	20	9.85886	83.9606	4.12153	20
7.05706	74.4055	6.60709	20	16.9369	81.0722	4.36273	20	9.87988	84.0286	4.11538	20
7.07207	74.4909	6.60527	20	16.973	81.1462	4.35806	20	9.9009	84.0963	4.10923	20
7.08709	74.576	6.60342	20	17.009	81.2201	4.35337	20	9.92192	84.1638	4.10307	20
7.1021	74.6609	6.60154	20	17.045	81.2937	4.34866	20	9.94294	84.231	4.09689	20
7.11712	74.7457	6.59964	20	17.0811	81.367	4.34395	20	9.96396	84.298	4.09071	20
7.13213	74.8302	6.5977	20	17.1171	81.4402	4.33921	20	9.98498	84.3647	4.08452	20
7.14715	74.9145	6.59574	20	17.1532	81.5131	4.33447	20	10.006	84.4312	4.07832	20
7.16216	74.9986	6.59374	20	17.1892	81.5857	4.32971	20	10.027	84.4974	4.07211	20
7.17718	75.0826	6.59172	20	17.2252	81.6582	4.32494	20	10.048	84.5635	4.0659	20
7.19219	75.1663	6.58967	20	17.2613	81.7304	4.32015	20	10.0691	84.6292	4.05967	20
7.20721	75.2498	6.58759	20	17.2973	81.8023	4.31535	20	10.0901	84.6948	4.05344	20
7.22222	75.3331	6.58549	20	17.3333	81.8741	4.31053	20	10.1111	84.7601	4.0472	20
7.23724	75.4162	6.58335	20	17.3694	81.9456	4.30571	20	10.1321	84.8251	4.04095	20
7.25225	75.4991	6.58119	20	17.4054	82.0169	4.30087	20	10.1532	84.89	4.03469	20
7.26727	75.5818	6.579	20	17.4414	82.0879	4.29601	20	10.1742	84.9546	4.02843	20
7.28228	75.6644	6.57679	20	17.4775	82.1587	4.29115	20	10.1952	85.0189	4.02216	20
7.2973	75.7467	6.57454	20	17.5135	82.2293	4.28627	20	10.2162	85.0831	4.01588	20
7.31231	75.8288	6.57227	20	17.5495	82.2997	4.28138	20	10.2372	85.147	4.00959	20
7.32733	75.9107	6.56998	20	17.5856	82.3699	4.27647	20	10.2583	85.2106	4.0033	20
7.34234	75.9925	6.56765	20	17.6216	82.4398	4.27156	20	10.2793	85.2741	3.997	20
7.35736	76.074	6.5653	20	17.6577	82.5095	4.26663	20	10.3003	85.3373	3.99069	20
7.37237	76.1553	6.56293	20	17.6937	82.579	4.26169	20	10.3213	85.4002	3.98438	20
7.38739	76.2365	6.56052	20	17.7297	82.6482	4.25674	20	10.3423	85.463	3.97806	20
7.4024	76.3174	6.55809	20	17.7658	82.7173	4.25177	20	10.3634	85.5255	3.97173	20
7.41742	76.3982	6.55564	20	17.8018	82.7861	4.2468	20	10.3844	85.5878	3.9654	20
7.43243	76.4788	6.55315	20	17.8378	82.8547	4.24181	20	10.4054	85.6499	3.95906	20
7.44745	76.5591	6.55065	20	17.8739	82.9231	4.23681	20	10.4264	85.7117	3.95272	20
7.46246	76.6393	6.54811	20	17.9099	82.9912	4.2318	20	10.4474	85.7734	3.94637	20
7.47748	76.7193	6.54556	20	17.9459	83.0592	4.22678	20	10.4685	85.8348	3.94001	20
7.49249	76.7991	6.54297	20	17.982	83.1269	4.22175	20	10.4895	85.8959	3.93365	20
7.50751	76.8787	6.54036	20	18.018	83.1944	4.2167	20	10.5105	85.9569	3.92728	20
7.52252	76.9581	6.53773	20	18.0541	83.2617	4.21165	20	10.5315	86.0176	3.92091	20
7.53754	77.0373	6.53507	20	18.0901	83.3288	4.20659	20	10.5526	86.0782	3.91453	20
7.55255	77.1163	6.53238	20	18.1261	83.3957	4.20151	20	10.5736	86.1385	3.90815	20
7.56757	77.1952	6.52968	20	18.1622	83.4623	4.19642	20	10.5946	86.1985	3.90176	20
7.58258	77.2738	6.52694	20	18.1982	83.5288	4.19133	20	10.6156	86.2584	3.89537	20
7.5976	77.3523	6.52418	20	18.2342	83.595	4.18622	20	10.6366	86.3181	3.88897	20
7.61261	77.4306	6.5214	20	18.2703	83.661	4.1811	20	10.6577	86.3775	3.88257	20
7.62763	77.5086	6.5186	20	18.3063	83.7268	4.17598	20	10.6787	86.4367	3.87616	20
7.64264	77.5865	6.51576	20	18.3423	83.7924	4.17084	20	10.6997	86.4957	3.86975	20
7.65766	77.6643	6.51291	20	18.3784	83.8578	4.1657	20	10.7207	86.5545	3.86333	20
7.67267	77.7418	6.51003	20	18.4144	83.923	4.16054	20	10.7417	86.6131	3.85691	20
7.68769	77.8191	6.50713	20	18.4505	83.9879	4.15537	20	10.7628	86.6714	3.85049	20
7.7027	77.8963	6.50421	20	18.4865	84.0527	4.1502	20	10.7838	86.7296	3.84406	20
7.71772	77.9732	6.50126	20	18.5225	84.1173	4.14502	20	10.8048	86.7875	3.83763	20
7.73273	78.05	6.49828	20	18.5586	84.1816	4.13982	20	10.8258	86.8453	3.83119	20
7.74775	78.1266	6.49529	20	18.5946	84.2458	4.13462	20	10.8468	86.9028	3.82475	20
7.76276	78.203	6.49227	20	18.6306	84.3097	4.12941	20	10.8679	86.9601	3.81831	20
7.77778	78.2793	6.48923	20	18.6667	84.3734	4.12419	20	10.8889	87.0172	3.81186	20
7.79279	78.3553	6.48617	20	18.7027	84.437	4.11896	20	10.9099	87.0741	3.80541	20
7.80781	78.4312	6.48308	20	18.7387	84.5003	4.11372	20	10.9309	87.1308	3.79896	20
7.82282	78.5069	6.47997	20	18.7748	84.5634	4.10848	20	10.952	87.1873	3.79251	20
7.83784	78.5824	6.47684	20	18.8108	84.6263	4.10322	20	10.973	87.2436	3.78605	20
7.85285	78.6577	6.47369	20	18.8468	84.6891	4.09796	20	10.994	87.2997	3.77959	20
7.86787	78.7329	6.47051	20	18.8829	84.7516	4.09269	20	11.015	87.3556	3.77312	20
7.88288	78.8078	6.46731	20	18.9189	84.8139	4.08741	20	11.036	87.4113	3.76665	20
7.8979	78.8826	6.46409	20	18.955	84.876	4.08212	20	11.0571	87.4668	3.76018	20
7.91291	78.9572	6.46085	20	18.991	84.938	4.07683	20	11.0781	87.522	3.75371	20
7.92793	79.0316	6.45759	20	19.027	84.9997	4.07152	20	11.0991	87.5771	3.74724	20
7.94294	79.1059	6.45431	20	19.0631	85.0612	4.06621	20	11.1201	87.632	3.74076	20
7.95796	79.18	6.451	20	19.0991	85.1226	4.06089	20	11.1411	87.6867	3.73428	20
7.97297	79.2538	6.44767	20	19.1351	85.1837	4.05557	20	11.1622	87.7412	3.7278	20
7.98799	79.3276	6.44433	20	19.1712	85.2446	4.05024	20	11.1832	87.7955	3.72132	20
8.003	79.4011	6.44096	20	19.2072	85.3054	4.0449	20	11.2042	87.8495	3.71483	20
8.01802	79.4745	6.43757	20	19.2432	85.366	4.03955	20	11.2252	87.9034	3.70835	20
8.03303	79.5476	6.43416	20	19.2793	85.4263	4.03419	20	11.2462	87.9571	3.70186	20
8.04805	79.6206	6.43072	20	19.3153	85.4865	4.02883	20	11.2673	88.0106	3.69537	20
8.06306	79.6935	6.42727	20	19.3514	85.5465	4.02346	20	11.2883	88.064	3.68888	20
8.07808	79.7661	6.4238	20	19.3874	85.6063	4.01809	20	11.3093	88.1171	3.68239	20
8.09309	79.8386	6.42031	20	19.4234	85.6659	4.01271	20	11.3303	88.17	3.67589	20
8.10811	79.9109	6.41679	20	19.4595	85.7253	4.00732	20	11.3514	88.2227	3.6694	20
8.12312	79.9831	6.41326	20	19.4955	85.7845	4.00192	20	11.3724	88.2753	3.6629	20
8.13814	80.055	6.40971	20	19.5315	85.8435	3.99652	20	11.3934	88.3276	3.65641	20
8.15315	80.1268	6.40614	20	19.5676	85.9023	3.99111	20	11.4144	88.3798	3.64991	20
8.16817	80.1985	6.40254	20	19.6036	85.961	3.9857	20	11.4354	88.4318	3.64341	20
8.18318	80.2699	6.39893	20	19.6396	86.0195	3.98028	20	11.4565	88.4836	3.63691	20
8.1982	80.3412	6.3953	20	19.6757	86.0777	3.97485	20	11.4775	88.5352	3.63041	20
8.21321	80.4123	6.39165	20	19.7117	86.1358	3.96942	20	11.4985	88.5866	3.62391	20
8.22823	80.4832	6.38798	20	19.7477	86.1937	3.96399	20	11.5195	88.6378	3.61741	20
8.24324	80.554	6.38429	20	19.7838	86.2515	3.95854	20	11.5405	88.6889	3.61091	20
8.25826	80.6246	6.38058	20	19.8198	86.309	3.95309	20	11.5616	88.7397	3.60441	20
8.27327	80.695	6.37685	20	19.8559	86.3663	3.94764	20	11.5826	88.7904	3.5979	20
8.28829	80.7653	6.37311	20	19.8919	86.4235	3.94218	20	11.6036	88.8409	3.5914	20
8.3033	80.8354	6.36934	20	19.9279	86.4805	3.93671	20	11.6246	88.8912	3.5849	20
8.31832	80.9053	6.36556	20	19.964	86.5373	3.93124	20	11.6456	88.9414	3.5784	20
8.33333	80.975	6.36176	20	20	86.5939	3.92577	20	11.6667	88.9913	3.5719	20
8.34835	81.0446	6.35794	20	20.036	86.6504	3.92028	20	11.6877	89.0411	3.56539	20
8.36336	81.114	6.3541	20	20.0721	86.7066	3.9148	20	11.7087	89.0907	3.55889	20
8.37838	81.1833	6.35024	20	20.1081	86.7627	3.90931	20	11.7297	89.1401	3.55239	20
8.39339	81.2524	6.34637	20	20.1441	86.8186	3.90381	20	11.7508	89.1893	3.54589	20
8.40841	81.3213	6.34247	20	20.1802	86.8744	3.89831	20	11.7718	89.2383	3.53939	20
8.42342	81.3901	6.33856	20	20.2162	86.9299	3.89281	20	11.7928	89.2872	3.53289	20
8.43844	81.4587	6.33463	20	20.2523	86.9853	3.8873	20	11.8138	89.3359	3.5264	20
8.45345	81.5271	6.33069	20	20.2883	87.0405	3.88178	20	11.8348	89.3844	3.5199	20
8.46847	81.5953	6.32673	20	20.3243	87.0955	3.87626	20	11.8559	89.4328	3.5134	20
8.48348	81.6634	6.32274	20	20.3604	87.1503	3.87074	20	11.8769	89.481	3.50691	20
8.4985	81.7314	6.31875	20	20.3964	87.205	3.86521	20	11.8979	89.529	3.50041	20
8.51351	81.7991	6.31473	20	20.4324	87.2595	3.85968	20	11.9189	89.5768	3.49392	20
8.52853	81.8668	6.3107	20	20.4685	87.3138	3.85415	20	11.9399	89.6244	3.48743	20
8.54354	81.9342	6.30665	20	20.5045	87.368	3.84861	20	11.961	89.6719	3.48093	20
8.55856	82.0015	6.30258	20	20.5405	87.4219	3.84306	20	11.982	89.7192	3.47444	20
8.57357	82.0686	6.2985	20	20.5766	87.4757	3.83752	20	12.003	89.7664	3.46796	20
8.58859	82.1356	6.2944	20	20.6126	87.5294	3.83197	20	12.024	89.8133	3.46147	20
8.6036	82.2024	6.29028	20	20.6486	87.5828	3.82641	20	12.045	89.8601	3.45498	20
8.61862	82.269	6.28615	20	20.6847	87.6361	3.82085	20	12.0661	89.9067	3.4485	20
8.63363	82.3355	6.282	20	20.7207	87.6892	3.81529	20	12.0871	89.9532	3.44202	20
8.64865	82.4018	6.27784	20	20.7568	87.7422	3.80973	20	12.1081	89.9995	3.43554	20
8.66366	82.468	6.27366	20	20.7928	87.7949	3.80416	20	12.1291	90.0456	3.42906	20
8.67868	82.534	6.26946	20	20.8288	87.8475	3.79859	20	12.1502	90.0916	3.42259	20
8.69369	82.5999	6.26525	20	20.8649	87.9	3.79301	20	12.1712	90.1374	3.41611	20
8.70871	82.6655	6.26102	20	20.9009	87.9523	3.78743	20	12.1922	90.183	3.40964	20
8.72372	82.7311	6.25677	20	20.9369	88.0044	3.78185	20	12.2132	90.2284	3.40317	20
8.73874	82.7965	6.25251	20	20.973	88.0563	3.77627	20	12.2342	90.2737	3.3967	20
8.75375	82.8617	6.24824	20	21.009	88.1081	3.77068	20	12.2553	90.3189	3.39024	20
8.76877	82.9267	6.24394	20	21.045	88.1597	3.76509	20	12.2763	90.3638	3.38377	20
8.78378	82.9916	6.23964	20	21.0811	88.2111	3.7595	20	12.2973	90.4086	3.37731	20
8.7988	83.0564	6.23531	20	21.1171	88.2624	3.7539	20	12.3183	90.4533	3.37085	20
8.81381	83.121	6.23098	20	21.1532	88.3135	3.74831	20	12.3393	90.4978	3.3644	20
8.82883	83.1854	6.22663	20	21.1892	88.3645	3.74271	20	12.3604	90.5421	3.35794	20
8.84384	83.2497	6.22226	20	21.2252	88.4153	3.7371	20	12.3814	90.5862	3.35149	20
8.85886	83.3138	6.21788	20	21.2613	88.4659	3.7315	20	12.4024	90.6302	3.34505	20
8.87387	83.3778	6.21348	20	21.2973	88.5164	3.72589	20	12.4234	90.6741	3.3386	20
8.88889	83.4416	6.20907	20	21.3333	88.5667	3.72028	20	12.4444	90.7178	3.33216	20
8.9039	83.5053	6.20464	20	21.3694	88.6168	3.71467	20	12.4655	90.7613	3.32572	20
8.91892	83.5688	6.2002	20	21.4054	88.6668	3.70906	20	12.4865	90.8047	3.31928	20
8.93393	83.6322	6.19575	20	21.4414	88.7166	3.70344	20	12.5075	90.8479	3.31285	20
8.94895	83.6954	6.19128	20	21.4775	88.7663	3.69782	20	12.5285	90.8909	3.30642	20
8.96396	83.7585	6.18679	20	21.5135	88.8158	3.6922	20	12.5495	90.9338	3.3	20
8.97898	83.8214	6.18229	20	21.5495	88.8652	3.68658	20	12.5706	90.9766	3.29357	20
8.99399	83.8842	6.17778	20	21.5856	88.9144	3.68096	20	12.5916	91.0192	3.28715	20
9.00901	83.9468	6.17326	20	21.6216	88.9634	3.67533	20	12.6126	91.0616	3.28074	20
9.02402	84.0092	6.16872	20	21.6577	89.0123	3.66971	20	12.6336	91.1039	3.27432	20
9.03904	84.0715	6.16417	20	21.6937	89.061	3.66408	20	12.6547	91.146	3.26791	20
9.05405	84.1337	6.1596	20	21.7297	89.1096	3.65845	20	12.6757	91.188	3.26151	20
9.06907	84.1957	6.15502	20	21.7658	89.158	3.65282	20	12.6967	91.2298	3.2551	20
9.08408	84.2576	6.15042	20	21.8018	89.2062	3.64719	20	12.7177	91.2715	3.2487	20
9.0991	84.3193	6.14582	20	21.8378	89.2544	3.64155	20	12.7387	91.313	3.24231	20
9.11411	84.3809	6.1412	20	21.8739	89.3023	3.63592	20	12.7598	91.3544	3.23592	20
9.12913	84.4423	6.13656	20	21.9099	89.3501	3.63028	20	12.7808	91.3956	3.22953	20
9.14414	84.5035	6.13192	20	21.9459	89.3977	3.62465	20	12.8018	91.4367	3.22315	20
9.15916	84.5647	6.12726	20	21.982	89.4452	3.61901	20	12.8228	91.4776	3.21677	20
9.17417	84.6256	6.12258	20	22.018	89.4926	3.61337	20	12.8438	91.5184	3.21039	20
9.18919	84.6865	6.1179	20	22.0541	89.5398	3.60773	20	12.8649	91.559	3.20402	20
9.2042	84.7472	6.1132	20	22.0901	89.5868	3.60209	20	12.8859	91.5995	3.19765	20
9.21922	84.8077	6.10849	20	22.1261	89.6337	3.59645	20	12.9069	91.6398	3.19129	20
9.23423	84.8681	6.10377	20	22.1622	89.6804	3.59081	20	12.9279	91.68	3.18493	20
9.24925	84.9284	6.09903	20	22.1982	89.727	3.58516	20	12.9489	91.7201	3.17857	20
9.26426	84.9885	6.09428	20	22.2342	89.7735	3.57952	20	12.97	91.76	3.17222	20
9.27928	85.0484	6.08952	20	22.2703	89.8198	3.57388	20	12.991	91.7997	3.16588	20
9.29429	85.1082	6.08475	20	22.3063	89.8659	3.56823	20	13.012	91.8394	3.15954	20
9.30931	85.1679	6.07997	20	22.3423	89.9119	3.56259	20	13.033	91.8788	3.1532	20
9.32432	85.2274	6.07517	20	22.3784	89.9578	3.55694	20	13.0541	91.9182	3.14687	20
9.33934	85.2868	6.07036	20	22.4144	90.0035	3.5513	20	13.0751	91.9573	3.14054	20
9.35435	85.3461	6.06554	20	22.4505	90.049	3.54565	20	13.0961	91.9964	3.13421	20
9.36937	85.4052	6.06071	20	22.4865	90.0944	3.54001	20	13.1171	92.0353	3.12789	20
9.38438	85.4642	6.05586	20	22.5225	90.1397	3.53436	20	13.1381	92.0741	3.12158	20
9.3994	85.523	6.05101	20	22.5586	90.1848	3.52872	20	13.1592	92.1127	3.11527	20
9.41441	85.5817	6.04614	20	22.5946	90.2298	3.52307	20	13.1802	92.1512	3.10897	20
9.42943	85.6402	6.04126	20	22.6306	90.2747	3.51743	20	13.2012	92.1895	3.10267	20
9.44444	85.6986	6.03637	20	22.6667	90.3193	3.51178	20	13.2222	92.2277	3.09637	20
9.45946	85.7569	6.03147	20	22.7027	90.3639	3.50614	20	13.2432	92.2658	3.09008	20
9.47447	85.815	6.02656	20	22.7387	90.4083	3.50049	20	13.2643	92.3037	3.0838	20
9.48949	85.873	6.02163	20	22.7748	90.4526	3.49485	20	13.2853	92.3415	3.07752	20
9.5045	85.9308	6.0167	20	22.8108	90.4967	3.4892	20	13.3063	92.3791	3.07124	20
9.51952	85.9885	6.01175	20	22.8468	90.5407	3.48356	20	13.3273	92.4167	3.06497	20
9.53453	86.0461	6.0068	20	22.8829	90.5845	3.47792	20	13.3483	92.454	3.05871	20
9.54955	86.1035	6.00183	20	22.9189	90.6282	3.47227	20	13.3694	92.4913	3.05245	20
9.56456	86.1608	5.99685	20	22.955	90.6718	3.46663	20	13.3904	92.5284	3.04619	20
9.57958	86.2179	5.99186	20	22.991	90.7152	3.46099	20	13.4114	92.5654	3.03995	20
9.59459	86.2749	5.98686	20	23.027	90.7585	3.45535	20	13.4324	92.6022	3.0337	20
9.60961	86.3318	5.98185	20	23.0631	90.8017	3.44971	20	13.4535	92.6389	3.02747	20
9.62462	86.3886	5.97683	20	23.0991	90.8447	3.44407	20	13.4745	92.6755	3.02123	20
9.63964	86.4452	5.9718	20	23.1351	90.8876	3.43843	20	13.4955	92.712	3.01501	20
9.65465	86.5016	5.96676	20	23.1712	90.9303	3.43279	20	13.5165	92.7483	3.00878	20
9.66967	86.558	5.96171	20	23.2072	90.9729	3.42716	20	13.5375	92.7845	3.00257	20
9.68468	86.6142	5.95665	20	23.2432	91.0154	3.42152	20	13.5586	92.8205	2.99636	20
9.6997	86.6702	5.95158	20	23.2793	91.0577	3.41589	20	13.5796	92.8565	2.99015	20
9.71471	86.7262	5.9465	20	23.3153	91.0999	3.41025	20	13.6006	92.8922	2.98396	20
9.72973	86.782	5.94141	20	23.3514	91.1419	3.40462	20	13.6216	92.9279	2.97776	20
9.74474	86.8376	5.9363	20	23.3874	91.1839	3.39899	20	13.6426	92.9634	2.97158	20
9.75976	86.8931	5.93119	20	23.4234	91.2257	3.39336	20	13.6637	92.9988	2.96539	20
9.77477	86.9485	5.92607	20	23.4595	91.2673	3.38773	20	13.6847	93.0341	2.95922	20
9.78979	87.0038	5.92095	20	23.4955	91.3088	3.38211	20	13.7057	93.0693	2.95305	20
9.8048	87.0589	5.91581	20	23.5315	91.3502	3.37648	20	13.7267	93.1043	2.94688	20
9.81982	87.1139	5.91066	20	23.5676	91.3915	3.37086	20	13.7477	93.1392	2.94073	20
9.83483	87.1688	5.9055	20	23.6036	91.4326	3.36523	20	13.7688	93.174	2.93457	20
9.84985	87.2235	5.90033	20	23.6396	91.4736	3.35961	20	13.7898	93.2086	2.92843	20
9.86486	87.2781	5.89516	20	23.6757	91.5145	3.35399	20	13.8108	93.2431	2.92229	20
9.87988	87.3326	5.88997	20	23.7117	91.5552	3.34837	20	13.8318	93.2775	2.91616	20
9.89489	87.3869	5.88478	20	23.7477	91.5958	3.34276	20	13.8529	93.3118	2.91003	20
9.90991	87.4412	5.87957	20	23.7838	91.6363	3.33714	20	13.8739	93.346	2.90391	20
9.92492	87.4952	5.87436	20	23.8198	91.6766	3.33153	20	13.8949	93.38	2.89779	20
9.93994	87.5492	5.86914	20	23.8559	91.7169	3.32592	20	13.9159	93.4139	2.89168	20
9.95495	87.603	5.86391	20	23.8919	91.757	3.32031	20	13.9369	93.4477	2.88558	20
9.96997	87.6567	5.85867	20	23.9279	91.7969	3.3147	20	13.958	93.4813	2.87948	20
9.98498	87.7103	5.85343	20	23.964	91.8368	3.3091	20	13.979	93.5148	2.8734	20
10	87.7637	5.84817	20	24	91.8765	3.3035	20	14	93.5483	2.86731	20
10.015	87.817	5.84291	20	24.036	91.916	3.29789	20	14.021	93.5815	2.86123	20
10.03	87.8702	5.83763	20	24.0721	91.9555	3.2923	20	14.042	93.6147	2.85516	20
10.045	87.9232	5.83235	20	24.1081	91.9948	3.2867	20	14.0631	93.6478	2.8491	20
10.0601	87.9762	5.82707	20	24.1441	92.034	3.2811	20	14.0841	93.6807	2.84304	20
10.0751	88.029	5.82177	20	24.1802	92.0731	3.27551	20	14.1051	93.7135	2.83699	20
10.0901	88.0816	5.81646	20	24.2162	92.1121	3.26992	20	14.1261	93.7462	2.83095	20
10.1051	88.1342	5.81115	20	24.2523	92.1509	3.26433	20	14.1471	93.7788	2.82491	20
10.1201	88.1866	5.80583	20	24.2883	92.1896	3.25875	20	14.1682	93.8112	2.81888	20
10.1351	88.2389	5.8005	20	24.3243	92.2282	3.25316	20	14.1892	93.8436	2.81285	20
10.1502	88.2911	5.79516	20	24.3604	92.2666	3.24758	20	14.2102	93.8758	2.80684	20
10.1652	88.3431	5.78982	20	24.3964	92.305	3.24201	20	14.2312	93.9079	2.80083	20
10.1802	88.395	5.78447	20	24.4324	92.3432	3.23643	20	14.2523	93.9399	2.79482	20
10.1952	88.4468	5.77911	20	24.4685	92.3813	3.23086	20	14.2733	93.9718	2.78882	20
10.2102	88.4985	5.77374	20	24.5045	92.4192	3.22529	20	14.2943	94.0035	2.78283	20
10.2252	88.55	5.76836	20	24.5405	92.4571	3.21972	20	14.3153	94.0352	2.77685	20
10.2402	88.6014	5.76298	20	24.5766	92.4948	3.21415	20	14.3363	94.0667	2.77087	20
10.2553	88.6527	5.75759	20	24.6126	92.5324	3.20859	20	14.3574	94.0981	2.7649	20
10.2703	88.7039	5.75219	20	24.6486	92.5699	3.20303	20	14.3784	94.1294	2.75894	20
10.2853	88.755	5.74679	20	24.6847	92.6073	3.19747	20	14.3994	94.1606	2.75299	20
10.3003	88.8059	5.74138	20	24.7207	92.6445	3.19192	20	14.4204	94.1917	2.74704	20
10.3153	88.8567	5.73596	20	24.7568	92.6816	3.18637	20	14.4414	94.2227	2.74109	20
10.3303	88.9074	5.73053	20	24.7928	92.7187	3.18082	20	14.4625	94.2535	2.73516	20
10.3453	88.958	5.7251	20	24.8288	92.7556	3.17528	20	14.4835	94.2843	2.72923	20
10.3604	89.0084	5.71966	20	24.8649	92.7923	3.16973	20	14.5045	94.3149	2.72331	20
10.3754	89.0587	5.71422	20	24.9009	92.829	3.16419	20	14.5255	94.3454	2.7174	20
10.3904	89.1089	5.70876	20	24.9369	92.8655	3.15866	20	14.5465	94.3758	2.71149	20
10.4054	89.159	5.7033	20	24.973	92.9019	3.15312	20	14.5676	94.4061	2.70559	20
10.4204	89.209	5.69784	20	25.009	92.9383	3.14759	20	14.5886	94.4363	2.6997	20
10.4354	89.2588	5.69236	20	25.045	92.9744	3.14207	20	14.6096	94.4664	2.69382	20
10.4505	89.3085	5.68689	20	25.0811	93.0105	3.13654	20	14.6306	94.4964	2.68794	20
10.4655	89.3581	5.6814	20	25.1171	93.0465	3.13102	20	14.6517	94.5262	2.68207	20
10.4805	89.4076	5.67591	20	25.1532	93.0823	3.12551	20	14.6727	94.556	2.67621	20
10.4955	89.457	5.67041	20	25.1892	93.1181	3.11999	20	14.6937	94.5857	2.67035	20
10.5105	89.5062	5.6649	20	25.2252	93.1537	3.11448	20	14.7147	94.6152	2.6645	20
10.5255	89.5554	5.65939	20	25.2613	93.1892	3.10898	20	14.7357	94.6446	2.65866	20
10.5405	89.6044	5.65388	20	25.2973	93.2246	3.10347	20	14.7568	94.674	2.65283	20
10.5556	89.6533	5.64835	20	25.3333	93.2598	3.09797	20	14.7778	94.7032	2.647	20
10.5706	89.702	5.64282	20	25.3694	93.295	3.09247	20	14.7988	94.7323	2.64118	20
10.5856	89.7507	5.63729	20	25.4054	93.3301	3.08698	20	14.8198	94.7613	2.63537	20
10.6006	89.7992	5.63175	20	25.4414	93.365	3.08149	20	14.8408	94.7902	2.62957	20
10.6156	89.8477	5.6262	20	25.4775	93.3998	3.07601	20	14.8619	94.819	2.62377	20
10.6306	89.896	5.62065	20	25.5135	93.4345	3.07052	20	14.8829	94.8477	2.61798	20
10.6456	89.9442	5.61509	20	25.5495	93.4692	3.06505	20	14.9039	94.8763	2.6122	20
10.6607	89.9923	5.60952	20	25.5856	93.5037	3.05957	20	14.9249	94.9048	2.60643	20
10.6757	90.0402	5.60395	20	25.6216	93.538	3.0541	20	14.9459	94.9332	2.60066	20
10.6907	90.0881	5.59838	20	25.6577	93.5723	3.04863	20	14.967	94.9615	2.59491	20
10.7057	90.1358	5.5928	20	25.6937	93.6065	3.04317	20	14.988	94.9897	2.58916	20
10.7207	90.1834	5.58721	20	25.7297	93.6405	3.03771	20	15.009	95.0177	2.58341	20
10.7357	90.2309	5.58162	20	25.7658	93.6745	3.03225	20	15.03	95.0457	2.57768	20
10.7508	90.2783	5.57602	20	25.8018	93.7083	3.0268	20	15.0511	95.0736	2.57195	20
10.7658	90.3256	5.57042	20	25.8378	93.7421	3.02135	20	15.0721	95.1014	2.56623	20
10.7808	90.3728	5.56481	20	25.8739	93.7757	3.01591	20	15.0931	95.129	2.56052	20
10.7958	90.4198	5.5592	20	25.9099	93.8092	3.01047	20	15.1141	95.1566	2.55482	20
10.8108	90.4667	5.55358	20	25.9459	93.8426	3.00503	20	15.1351	95.1841	2.54912	20
10.8258	90.5136	5.54796	20	25.982	93.8759	2.9996	20	15.1562	95.2115	2.54343	20
10.8408	90.5603	5.54233	20	26.018	93.9091	2.99417	20	15.1772	95.2388	2.53775	20
10.8559	90.6069	5.5367	20	26.0541	93.9422	2.98875	20	15.1982	95.2659	2.53208	20
10.8709	90.6534	5.53106	20	26.0901	93.9752	2.98333	20	15.2192	95.293	2.52641	20
10.8859	90.6997	5.52542	20	26.1261	94.0081	2.97791	20	15.2402	95.32	2.52075	20
10.9009	90.746	5.51977	20	26.1622	94.0409	2.9725	20	15.2613	95.3469	2.5151	20
10.9159	90.7922	5.51412	20	26.1982	94.0735	2.96709	20	15.2823	95.3737	2.50946	20
10.9309	90.8382	5.50847	20	26.2342	94.1061	2.96169	20	15.3033	95.4004	2.50383	20
10.9459	90.8842	5.5028	20	26.2703	94.1386	2.95629	20	15.3243	95.427	2.4982	20
10.961	90.93	5.49714	20	26.3063	94.1709	2.95089	20	15.3453	95.4535	2.49259	20
10.976	90.9757	5.49147	20	26.3423	94.2032	2.9455	20	15.3664	95.4799	2.48698	20
10.991	91.0213	5.4858	20	26.3784	94.2353	2.94012	20	15.3874	95.5062	2.48138	20
11.006	91.0668	5.48012	20	26.4144	94.2674	2.93473	20	15.4084	95.5324	2.47578	20
11.021	91.1122	5.47443	20	26.4505	94.2993	2.92936	20	15.4294	95.5585	2.4702	20
11.036	91.1575	5.46875	20	26.4865	94.3312	2.92398	20	15.4505	95.5845	2.46462	20
11.0511	91.2026	5.46306	20	26.5225	94.3629	2.91862	20	15.4715	95.6105	2.45905	20
11.0661	91.2477	5.45736	20	26.5586	94.3946	2.91325	20	15.4925	95.6363	2.45349	20
11.0811	91.2926	5.45166	20	26.5946	94.4261	2.90789	20	15.5135	95.662	2.44793	20
11.0961	91.3375	5.44596	20	26.6306	94.4575	2.90254	20	15.5345	95.6877	2.44239	20
11.1111	91.3822	5.44025	20	26.6667	94.4889	2.89719	20	15.5556	95.7133	2.43685	20
11.1261	91.4269	5.43454	20	26.7027	94.5201	2.89184	20	15.5766	95.7387	2.43132	20
11.1411	91.4714	5.42882	20	26.7387	94.5513	2.8865	20	15.5976	95.7641	2.4258	20
11.1562	91.5158	5.4231	20	26.7748	94.5823	2.88116	20	15.6186	95.7894	2.42029	20
11.1712	91.5601	5.41738	20	26.8108	94.6132	2.87583	20	15.6396	95.8146	2.41478	20
11.1862	91.6043	5.41165	20	26.8468	94.6441	2.8705	20	15.6607	95.8397	2.40929	20
11.2012	91.6484	5.40592	20	26.8829	94.6748	2.86518	20	15.6817	95.8647	2.4038	20
11.2162	91.6924	5.40019	20	26.9189	94.7055	2.85986	20	15.7027	95.8896	2.39832	20
11.2312	91.7363	5.39445	20	26.955	94.736	2.85455	20	15.7237	95.9144	2.39285	20
11.2462	91.7801	5.38871	20	26.991	94.7665	2.84924	20	15.7447	95.9391	2.38738	20
11.2613	91.8237	5.38296	20	27.027	94.7968	2.84394	20	15.7658	95.9638	2.38193	20
11.2763	91.8673	5.37722	20	27.0631	94.8271	2.83864	20	15.7868	95.9884	2.37648	20
11.2913	91.9108	5.37146	20	27.0991	94.8573	2.83335	20	15.8078	96.0128	2.37104	20
11.3063	91.9541	5.36571	20	27.1351	94.8873	2.82806	20	15.8288	96.0372	2.36561	20
11.3213	91.9974	5.35995	20	27.1712	94.9173	2.82277	20	15.8498	96.0615	2.36019	20
11.3363	92.0405	5.35419	20	27.2072	94.9472	2.81749	20	15.8709	96.0857	2.35477	20
11.3514	92.0836	5.34842	20	27.2432	94.9769	2.81222	20	15.8919	96.1098	2.34937	20
11.3664	92.1265	5.34266	20	27.2793	95.0066	2.80695	20	15.9129	96.1339	2.34397	20
11.3814	92.1694	5.33689	20	27.3153	95.0362	2.80169	20	15.9339	96.1578	2.33858	20
11.3964	92.2121	5.33111	20	27.3514	95.0657	2.79643	20	15.955	96.1817	2.3332	20
11.4114	92.2548	5.32533	20	27.3874	95.0951	2.79117	20	15.976	96.2054	2.32783	20
11.4264	92.2973	5.31955	20	27.4234	95.1244	2.78592	20	15.997	96.2291	2.32246	20
11.4414	92.3398	5.31377	20	27.4595	95.1536	2.78068	20	16.018	96.2527	2.31711	20
11.4565	92.3821	5.30799	20	27.4955	95.1828	2.77544	20	16.039	96.2762	2.31176	20
11.4715	92.4243	5.3022	20	27.5315	95.2118	2.77021	20	16.0601	96.2997	2.30642	20
11.4865	92.4664	5.29641	20	27.5676	95.2407	2.76498	20	16.0811	96.323	2.30109	20
11.5015	92.5085	5.29061	20	27.6036	95.2696	2.75976	20	16.1021	96.3463	2.29577	20
11.5165	92.5504	5.28482	20	27.6396	95.2983	2.75454	20	16.1231	96.3694	2.29045	20
11.5315	92.5922	5.27902	20	27.6757	95.327	2.74932	20	16.1441	96.3925	2.28515	20
11.5465	92.634	5.27321	20	27.7117	95.3555	2.74412	20	16.1652	96.4155	2.27985	20
11.5616	92.6756	5.26741	20	27.7477	95.384	2.73891	20	16.1862	96.4385	2.27456	20
11.5766	92.7171	5.2616	20	27.7838	95.4124	2.73372	20	16.2072	96.4613	2.26928	20
11.5916	92.7586	5.25579	20	27.8198	95.4407	2.72852	20	16.2282	96.4841	2.26401	20
11.6066	92.7999	5.24998	20	27.8559	95.4689	2.72334	20	16.2492	96.5067	2.25874	20
11.6216	92.8411	5.24417	20	27.8919	95.497	2.71815	20	16.2703	96.5293	2.25349	20
11.6366	92.8822	5.23835	20	27.9279	95.525	2.71298	20	16.2913	96.5519	2.24824	20
11.6517	92.9233	5.23253	20	27.964	95.5529	2.70781	20	16.3123	96.5743	2.243	20
11.6667	92.9642	5.22671	20	28	95.5808	2.70264	20	16.3333	96.5966	2.23778	20
11.6817	93.005	5.22089	20	28.036	95.6085	2.69748	20	16.3544	96.6189	2.23255	20
11.6967	93.0458	5.21506	20	28.0721	95.6362	2.69233	20	16.3754	96.6411	2.22734	20
11.7117	93.0864	5.20924	20	28.1081	95.6638	2.68718	20	16.3964	96.6632	2.22214	20
11.7267	93.127	5.20341	20	28.1441	95.6913	2.68203	20	16.4174	96.6852	2.21694	20
11.7417	93.1674	5.19758	20	28.1802	95.7187	2.67689	20	16.4384	96.7072	2.21176	20
11.7568	93.2078	5.19174	20	28.2162	95.746	2.67176	20	16.4595	96.7291	2.20658	20
11.7718	93.248	5.18591	20	28.2523	95.7732	2.66663	20	16.4805	96.7509	2.20141	20
11.7868	93.2882	5.18007	20	28.2883	95.8004	2.66151	20	16.5015	96.7726	2.19625	20
11.8018	93.3282	5.17423	20	28.3243	95.8274	2.6564	20	16.5225	96.7942	2.19109	20
11.8168	93.3682	5.16839	20	28.3604	95.8544	2.65129	20	16.5435	96.8158	2.18595	20
11.8318	93.4081	5.16255	20	28.3964	95.8813	2.64618	20	16.5646	96.8372	2.18081	20
11.8468	93.4478	5.15671	20	28.4324	95.9081	2.64108	20	16.5856	96.8586	2.17569	20
11.8619	93.4875	5.15086	20	28.4685	95.9348	2.63599	20	16.6066	96.88	2.17057	20
11.8769	93.5271	5.14501	20	28.5045	95.9614	2.6309	20	16.6276	96.9012	2.16546	20
11.8919	93.5666	5.13916	20	28.5405	95.988	2.62581	20	16.6486	96.9224	2.16036	20
11.9069	93.606	5.13331	20	28.5766	96.0144	2.62074	20	16.6697	96.9435	2.15526	20
11.9219	93.6453	5.12746	20	28.6126	96.0408	2.61567	20	16.6907	96.9645	2.15018	20
11.9369	93.6845	5.12161	20	28.6486	96.0671	2.6106	20	16.7117	96.9854	2.1451	20
11.952	93.7236	5.11575	20	28.6847	96.0933	2.60554	20	16.7327	97.0063	2.14004	20
11.967	93.7626	5.1099	20	28.7207	96.1194	2.60048	20	16.7538	97.0271	2.13498	20
11.982	93.8015	5.10404	20	28.7568	96.1454	2.59544	20	16.7748	97.0478	2.12993	20
11.997	93.8403	5.09818	20	28.7928	96.1714	2.59039	20	16.7958	97.0684	2.12489	20
12.012	93.8791	5.09232	20	28.8288	96.1972	2.58536	20	16.8168	97.089	2.11985	20
12.027	93.9177	5.08646	20	28.8649	96.223	2.58032	20	16.8378	97.1095	2.11483	20
12.042	93.9563	5.0806	20	28.9009	96.2487	2.5753	20	16.8589	97.1299	2.10981	20
12.0571	93.9947	5.07473	20	28.9369	96.2744	2.57028	20	16.8799	97.1503	2.10481	20
12.0721	94.0331	5.06887	20	28.973	96.2999	2.56526	20	16.9009	97.1705	2.09981	20
12.0871	94.0714	5.063	20	29.009	96.3254	2.56025	20	16.9219	97.1907	2.09482	20
12.1021	94.1096	5.05714	20	29.045	96.3507	2.55525	20	16.9429	97.2108	2.08984	20
12.1171	94.1476	5.05127	20	29.0811	96.376	2.55026	20	16.964	97.2309	2.08487	20
12.1321	94.1856	5.0454	20	29.1171	96.4013	2.54526	20	16.985	97.2509	2.0799	20
12.1471	94.2236	5.03953	20	29.1532	96.4264	2.54028	20	17.006	97.2708	2.07495	20
12.1622	94.2614	5.03366	20	29.1892	96.4515	2.5353	20	17.027	97.2906	2.07	20
12.1772	94.2991	5.02779	20	29.2252	96.4764	2.53033	20	17.048	97.3104	2.06506	20
12.1922	94.3367	5.02192	20	29.2613	96.5013	2.52536	20	17.0691	97.3301	2.06014	20
12.2072	94.3743	5.01605	20	29.2973	96.5261	2.5204	20	17.0901	97.3497	2.05522	20
12.2222	94.4117	5.01017	20	29.3333	96.5509	2.51544	20	17.1111	97.3692	2.0503	20
12.2372	94.4491	5.0043	20	29.3694	96.5755	2.51049	20	17.1321	97.3887	2.0454	20
12.2523	94.4864	4.99842	20	29.4054	96.6001	2.50555	20	17.1532	97.4081	2.04051	20
12.2673	94.5236	4.99255	20	29.4414	96.6246	2.50061	20	17.1742	97.4274	2.03562	20
12.2823	94.5607	4.98667	20	29.4775	96.649	2.49568	20	17.1952	97.4467	2.03074	20
12.2973	94.5977	4.9808	20	29.5135	96.6734	2.49076	20	17.2162	97.4659	2.02587	20
12.3123	94.6346	4.97492	20	29.5495	96.6977	2.48584	20	17.2372	97.485	2.02101	20
12.3273	94.6714	4.96904	20	29.5856	96.7218	2.48092	20	17.2583	97.5041	2.01616	20
12.3423	94.7082	4.96316	20	29.6216	96.746	2.47602	20	17.2793	97.5231	2.01132	20
12.3574	94.7448	4.95728	20	29.6577	96.77	2.47111	20	17.3003	97.542	2.00649	20
12.3724	94.7814	4.95141	20	29.6937	96.794	2.46622	20	17.3213	97.5609	2.00166	20
12.3874	94.8179	4.94553	20	29.7297	96.8178	2.46133	20	17.3423	97.5796	1.99685	20
12.4024	94.8542	4.93965	20	29.7658	96.8416	2.45645	20	17.3634	97.5984	1.99204	20
12.4174	94.8906	4.93377	20	29.8018	96.8654	2.45157	20	17.3844	97.617	1.98724	20
12.4324	94.9268	4.92789	20	29.8378	96.889	2.4467	20	17.4054	97.6356	1.98245	20
12.4474	94.9629	4.92201	20	29.8739	96.9126	2.44183	20	17.4264	97.6541	1.97767	20
12.4625	94.9989	4.91613	20	29.9099	96.9361	2.43697	20	17.4474	97.6726	1.97289	20
12.4775	95.0349	4.91025	20	29.9459	96.9595	2.43212	20	17.4685	97.6909	1.96813	20
12.4925	95.0708	4.90437	20	29.982	96.9829	2.42728	20	17.4895	97.7093	1.96337	20
12.5075	95.1066	4.89849	20	30.018	97.0062	2.42244	20	17.5105	97.7275	1.95863	20
12.5225	95.1423	4.89261	20	30.0541	97.0294	2.4176	20	17.5315	97.7457	1.95389	20
12.5375	95.1779	4.88673	20	30.0901	97.0525	2.41277	20	17.5526	97.7638	1.94916	20
12.5526	95.2134	4.88085	20	30.1261	97.0756	2.40795	20	17.5736	97.7819	1.94444	20
12.5676	95.2488	4.87497	20	30.1622	97.0986	2.40314	20	17.5946	97.7998	1.93972	20
12.5826	95.2842	4.86909	20	30.1982	97.1215	2.39833	20	17.6156	97.8178	1.93502	20
12.5976	95.3195	4.86321	20	30.2342	97.1443	2.39352	20	17.6366	97.8356	1.93032	20
12.6126	95.3547	4.85733	20	30.2703	97.1671	2.38873	20	17.6577	97.8534	1.92564	20
12.6276	95.3898	4.85145	20	30.3063	97.1898	2.38394	20	17.6787	97.8711	1.92096	20
12.6426	95.4248	4.84557	20	30.3423	97.2124	2.37915	20	17.6997	97.8888	1.91629	20
12.6577	95.4597	4.83969	20	30.3784	97.2349	2.37437	20	17.7207	97.9064	1.91163	20
12.6727	95.4946	4.83382	20	30.4144	97.2574	2.3696	20	17.7417	97.9239	1.90698	20
12.6877	95.5293	4.82794	20	30.4505	97.2798	2.36484	20	17.7628	97.9414	1.90233	20
12.7027	95.564	4.82206	20	30.4865	97.3021	2.36008	20	17.7838	97.9588	1.8977	20
12.7177	95.5986	4.81618	20	30.5225	97.3244	2.35532	20	17.8048	97.9762	1.89307	20
12.7327	95.6331	4.81031	20	30.5586	97.3466	2.35058	20	17.8258	97.9934	1.88846	20
12.7477	95.6676	4.80443	20	30.5946	97.3687	2.34584	20	17.8468	98.0107	1.88385	20
12.7628	95.7019	4.79855	20	30.6306	97.3908	2.3411	20	17.8679	98.0278	1.87925	20
12.7778	95.7362	4.79268	20	30.6667	97.4127	2.33637	20	17.8889	98.0449	1.87466	20
12.7928	95.7704	4.7868	20	30.7027	97.4346	2.33165	20	17.9099	98.062	1.87007	20
12.8078	95.8045	4.78093	20	30.7387	97.4565	2.32694	20	17.9309	98.0789	1.8655	20
12.8228	95.8385	4.77506	20	30.7748	97.4782	2.32223	20	17.952	98.0958	1.86093	20
12.8378	95.8725	4.76919	20	30.8108	97.4999	2.31753	20	17.973	98.1127	1.85638	20
12.8529	95.9063	4.76331	20	30.8468	97.5216	2.31283	20	17.994	98.1295	1.85183	20
12.8679	95.9401	4.75744	20	30.8829	97.5431	2.30814	20	18.015	98.1462	1.84729	20
12.8829	95.9738	4.75157	20	30.9189	97.5646	2.30346	20	18.036	98.1629	1.84276	20
12.8979	96.0074	4.7457	20	30.955	97.586	2.29878	20	18.0571	98.1795	1.83823	20
12.9129	96.041	4.73983	20	30.991	97.6074	2.29411	20	18.0781	98.196	1.83372	20
12.9279	96.0744	4.73397	20	31.027	97.6287	2.28944	20	18.0991	98.2125	1.82922	20
12.9429	96.1078	4.7281	20	31.0631	97.6499	2.28479	20	18.1201	98.2289	1.82472	20
12.958	96.1411	4.72223	20	31.0991	97.6711	2.28014	20	18.1411	98.2453	1.82023	20
12.973	96.1743	4.71637	20	31.1351	97.6921	2.27549	20	18.1622	98.2616	1.81575	20
12.988	96.2075	4.7105	20	31.1712	97.7132	2.27085	20	18.1832	98.2779	1.81128	20
13.003	96.2405	4.70464	20	31.2072	97.7341	2.26622	20	18.2042	98.2941	1.80682	20
13.018	96.2735	4.69878	20	31.2432	97.755	2.26159	20	18.2252	98.3102	1.80237	20
13.033	96.3064	4.69292	20	31.2793	97.7758	2.25697	20	18.2462	98.3263	1.79792	20
13.048	96.3392	4.68706	20	31.3153	97.7966	2.25236	20	18.2673	98.3423	1.79348	20
13.0631	96.372	4.6812	20	31.3514	97.8172	2.24776	20	18.2883	98.3583	1.78906	20
13.0781	96.4046	4.67534	20	31.3874	97.8379	2.24316	20	18.3093	98.3742	1.78464	20
13.0931	96.4372	4.66948	20	31.4234	97.8584	2.23856	20	18.3303	98.39	1.78023	20
13.1081	96.4697	4.66363	20	31.4595	97.8789	2.23398	20	18.3514	98.4058	1.77582	20
13.1231	96.5022	4.65777	20	31.4955	97.8993	2.22939	20	18.3724	98.4215	1.77143	20
13.1381	96.5345	4.65192	20	31.5315	97.9197	2.22482	20	18.3934	98.4372	1.76704	20
13.1532	96.5668	4.64607	20	31.5676	97.9399	2.22025	20	18.4144	98.4528	1.76267	20
13.1682	96.599	4.64022	20	31.6036	97.9602	2.21569	20	18.4354	98.4684	1.7583	20
13.1832	96.6311	4.63437	20	31.6396	97.9803	2.21114	20	18.4565	98.4839	1.75394	20
13.1982	96.6632	4.62852	20	31.6757	98.0004	2.20659	20	18.4775	98.4993	1.74959	20
13.2132	96.6951	4.62268	20	31.7117	98.0205	2.20205	20	18.4985	98.5147	1.74525	20
13.2282	96.727	4.61683	20	31.7477	98.0404	2.19751	20	18.5195	98.53	1.74091	20
13.2432	96.7588	4.61099	20	31.7838	98.0603	2.19298	20	18.5405	98.5453	1.73659	20
13.2583	96.7906	4.60515	20	31.8198	98.0802	2.18846	20	18.5616	98.5606	1.73227	20
13.2733	96.8222	4.59931	20	31.8559	98.1	2.18395	20	18.5826	98.5757	1.72796	20
13.2883	96.8538	4.59347	20	31.8919	98.1197	2.17944	20	18.6036	98.5908	1.72366	20
13.3033	96.8853	4.58763	20	31.9279	98.1393	2.17494	20	18.6246	98.6059	1.71937	20
13.3183	96.9167	4.5818	20	31.964	98.1589	2.17044	20	18.6456	98.6209	1.71509	20
13.3333	96.9481	4.57596	20	32	98.1784	2.16595	20	18.6667	98.6359	1.71082	20
13.3483	96.9794	4.57013	20	32.036	98.1979	2.16147	20	18.6877	98.6508	1.70655	20
13.3634	97.0106	4.5643	20	32.0721	98.2173	2.15699	20	18.7087	98.6656	1.70229	20
13.3784	97.0417	4.55847	20	32.1081	98.2366	2.15252	20	18.7297	98.6804	1.69804	20
13.3934	97.0728	4.55264	20	32.1441	98.2559	2.14806	20	18.7508	98.6951	1.6938	20
13.4084	97.1038	4.54682	20	32.1802	98.2751	2.1436	20	18.7718	98.7098	1.68957	20
13.4234	97.1347	4.54099	20	32.2162	98.2943	2.13915	20	18.7928	98.7244	1.68535	20
13.4384	97.1655	4.53517	20	32.2522	98.3134	2.13471	20	18.8138	98.739	1.68113	20
13.4535	97.1963	4.52935	20	32.2883	98.3324	2.13027	20	18.8348	98.7535	1.67693	20
13.4685	97.227	4.52353	20	32.3243	98.3514	2.12584	20	18.8559	98.768	1.67273	20
13.4835	97.2576	4.51772	20	32.3604	98.3703	2.12142	20	18.8769	98.7824	1.66854	20
13.4985	97.2881	4.5119	20	32.3964	98.3891	2.117	20	18.8979	98.7968	1.66436	20
13.5135	97.3186	4.50609	20	32.4324	98.4079	2.11259	20	18.9189	98.8111	1.66019	20
13.5285	97.349	4.50028	20	32.4685	98.4267	2.10819	20	18.9399	98.8254	1.65602	20
13.5435	97.3793	4.49447	20	32.5045	98.4453	2.10379	20	18.961	98.8396	1.65186	20
13.5586	97.4096	4.48866	20	32.5405	98.4639	2.0994	20	18.982	98.8538	1.64772	20
13.5736	97.4397	4.48286	20	32.5766	98.4825	2.09501	20	19.003	98.8679	1.64358	20
13.5886	97.4698	4.47705	20	32.6126	98.501	2.09064	20	19.024	98.8819	1.63945	20
13.6036	97.4999	4.47125	20	32.6487	98.5194	2.08626	20	19.045	98.8959	1.63533	20
13.6186	97.5298	4.46545	20	32.6847	98.5378	2.0819	20	19.0661	98.9099	1.63121	20
13.6336	97.5597	4.45966	20	32.7207	98.5561	2.07754	20	19.0871	98.9238	1.62711	20
13.6486	97.5895	4.45386	20	32.7568	98.5744	2.07319	20	19.1081	98.9377	1.62301	20
13.6637	97.6193	4.44807	20	32.7928	98.5926	2.06885	20	19.1291	98.9515	1.61892	20
13.6787	97.649	4.44228	20	32.8288	98.6107	2.06451	20	19.1502	98.9652	1.61484	20
13.6937	97.6786	4.43649	20	32.8649	98.6288	2.06018	20	19.1712	98.9789	1.61077	20
13.7087	97.7081	4.43071	20	32.9009	98.6468	2.05585	20	19.1922	98.9926	1.6067	20
13.7237	97.7375	4.42492	20	32.9369	98.6648	2.05153	20	19.2132	99.0062	1.60265	20
13.7387	97.7669	4.41914	20	32.973	98.6827	2.04722	20	19.2342	99.0198	1.5986	20
13.7538	97.7963	4.41336	20	33.009	98.7006	2.04292	20	19.2553	99.0333	1.59456	20
13.7688	97.8255	4.40759	20	33.0451	98.7184	2.03862	20	19.2763	99.0467	1.59053	20
13.7838	97.8547	4.40181	20	33.0811	98.7361	2.03433	20	19.2973	99.0601	1.58651	20
13.7988	97.8838	4.39604	20	33.1171	98.7538	2.03004	20	19.3183	99.0735	1.58249	20
13.8138	97.9128	4.39027	20	33.1531	98.7714	2.02576	20	19.3393	99.0868	1.57849	20
13.8288	97.9418	4.3845	20	33.1892	98.789	2.02149	20	19.3604	99.1001	1.57449	20
13.8438	97.9707	4.37874	20	33.2252	98.8065	2.01723	20	19.3814	99.1133	1.5705	20
13.8589	97.9995	4.37298	20	33.2613	98.8239	2.01297	20	19.4024	99.1265	1.56652	20
13.8739	98.0283	4.36722	20	33.2973	98.8413	2.00872	20	19.4234	99.1396	1.56255	20
13.8889	98.057	4.36146	20	33.3333	98.8587	2.00447	20	19.4444	99.1527	1.55858	20
13.9039	98.0856	4.3557	20	33.3694	98.876	2.00023	20	19.4655	99.1657	1.55463	20
13.9189	98.1142	4.34995	20	33.4054	98.8932	1.996	20	19.4865	99.1787	1.55068	20
13.9339	98.1427	4.3442	20	33.4414	98.9104	1.99178	20	19.5075	99.1916	1.54674	20
13.9489	98.1711	4.33845	20	33.4775	98.9275	1.98756	20	19.5285	99.2045	1.54281	20
13.964	98.1994	4.33271	20	33.5135	98.9446	1.98334	20	19.5495	99.2174	1.53889	20
13.979	98.2277	4.32697	20	33.5496	98.9616	1.97914	20	19.5706	99.2302	1.53497	20
13.994	98.2559	4.32123	20	33.5856	98.9786	1.97494	20	19.5916	99.2429	1.53106	20
14.009	98.2841	4.31549	20	33.6216	98.9955	1.97075	20	19.6126	99.2556	1.52717	20
14.024	98.3121	4.30976	20	33.6577	99.0123	1.96656	20	19.6336	99.2683	1.52327	20
14.039	98.3402	4.30402	20	33.6937	99.0291	1.96238	20	19.6547	99.2809	1.51939	20
14.0541	98.3681	4.2983	20	33.7297	99.0459	1.95821	20	19.6757	99.2934	1.51552	20
14.0691	98.396	4.29257	20	33.7658	99.0626	1.95405	20	19.6967	99.306	1.51165	20
14.0841	98.4238	4.28685	20	33.8018	99.0792	1.94989	20	19.7177	99.3184	1.50779	20
14.0991	98.4515	4.28113	20	33.8378	99.0958	1.94573	20	19.7387	99.3309	1.50394	20
14.1141	98.4792	4.27541	20	33.8739	99.1124	1.94159	20	19.7598	99.3433	1.5001	20
14.1291	98.5068	4.26969	20	33.9099	99.1288	1.93745	20	19.7808	99.3556	1.49627	20
14.1441	98.5344	4.26398	20	33.946	99.1453	1.93332	20	19.8018	99.3679	1.49244	20
14.1592	98.5619	4.25827	20	33.982	99.1616	1.92919	20	19.8228	99.3801	1.48863	20
14.1742	98.5893	4.25256	20	34.018	99.178	1.92507	20	19.8438	99.3924	1.48482	20
14.1892	98.6166	4.24686	20	34.054	99.1942	1.92096	20	19.8649	99.4045	1.48102	20
14.2042	98.6439	4.24116	20	34.0901	99.2105	1.91685	20	19.8859	99.4166	1.47722	20
14.2192	98.6711	4.23546	20	34.1261	99.2266	1.91276	20	19.9069	99.4287	1.47344	20
14.2342	98.6983	4.22977	20	34.1622	99.2427	1.90866	20	19.9279	99.4407	1.46966	20
14.2492	98.7253	4.22408	20	34.1982	99.2588	1.90458	20	19.9489	99.4527	1.46589	20
14.2643	98.7524	4.21839	20	34.2342	99.2748	1.9005	20	19.97	99.4647	1.46213	20
14.2793	98.7793	4.2127	20	34.2703	99.2908	1.89643	20	19.991	99.4766	1.45838	20
14.2943	98.8062	4.20702	20	34.3063	99.3067	1.89236	20	20.012	99.4884	1.45463	20
14.3093	98.833	4.20134	20	34.3423	99.3226	1.8883	20	20.033	99.5003	1.4509	20
14.3243	98.8598	4.19566	20	34.3784	99.3384	1.88425	20	20.0541	99.512	1.44717	20
14.3393	98.8865	4.18999	20	34.4144	99.3541	1.8802	20	20.0751	99.5238	1.44345	20
14.3544	98.9131	4.18432	20	34.4504	99.3698	1.87616	20	20.0961	99.5354	1.43974	20
14.3694	98.9397	4.17865	20	34.4865	99.3855	1.87213	20	20.1171	99.5471	1.43603	20
14.3844	98.9662	4.17299	20	34.5225	99.4011	1.8681	20	20.1381	99.5587	1.43233	20
14.3994	98.9927	4.16732	20	34.5586	99.4167	1.86408	20	20.1592	99.5703	1.42865	20
14.4144	99.019	4.16167	20	34.5946	99.4322	1.86007	20	20.1802	99.5818	1.42496	20
14.4294	99.0454	4.15601	20	34.6306	99.4477	1.85606	20	20.2012	99.5933	1.42129	20
14.4444	99.0716	4.15036	20	34.6667	99.4631	1.85206	20	20.2222	99.6047	1.41763	20
14.4595	99.0978	4.14471	20	34.7027	99.4784	1.84807	20	20.2432	99.6161	1.41397	20
14.4745	99.1239	4.13907	20	34.7387	99.4937	1.84408	20	20.2643	99.6274	1.41032	20
14.4895	99.15	4.13342	20	34.7748	99.509	1.8401	20	20.2853	99.6388	1.40668	20
14.5045	99.176	4.12778	20	34.8108	99.5242	1.83613	20	20.3063	99.65	1.40305	20
14.5195	99.2019	4.12215	20	34.8469	99.5394	1.83216	20	20.3273	99.6613	1.39942	20
14.5345	99.2278	4.11652	20	34.8829	99.5545	1.8282	20	20.3483	99.6724	1.3958	20
14.5495	99.2536	4.11089	20	34.9189	99.5696	1.82425	20	20.3694	99.6836	1.39219	20
14.5646	99.2794	4.10526	20	34.9549	99.5846	1.8203	20	20.3904	99.6947	1.38859	20
14.5796	99.3051	4.09964	20	34.991	99.5996	1.81636	20	20.4114	99.7058	1.385	20
14.5946	99.3307	4.09402	20	35.027	99.6145	1.81243	20	20.4324	99.7168	1.38141	20
14.6096	99.3563	4.0884	20	35.0631	99.6294	1.8085	20	20.4535	99.7278	1.37783	20
14.6246	99.3818	4.08279	20	35.0991	99.6442	1.80458	20	20.4745	99.7387	1.37426	20
14.6396	99.4072	4.07718	20	35.1351	99.659	1.80067	20	20.4955	99.7497	1.3707	20
14.6547	99.4326	4.07158	20	35.1712	99.6737	1.79676	20	20.5165	99.7605	1.36714	20
14.6697	99.458	4.06598	20	35.2072	99.6884	1.79286	20	20.5375	99.7714	1.3636	20
14.6847	99.4832	4.06038	20	35.2432	99.7031	1.78897	20	20.5586	99.7822	1.36006	20
14.6997	99.5084	4.05478	20	35.2793	99.7177	1.78508	20	20.5796	99.7929	1.35653	20
14.7147	99.5336	4.04919	20	35.3153	99.7322	1.7812	20	20.6006	99.8036	1.353	20
14.7297	99.5586	4.0436	20	35.3513	99.7467	1.77733	20	20.6216	99.8143	1.34949	20
14.7447	99.5837	4.03802	20	35.3874	99.7612	1.77346	20	20.6426	99.8249	1.34598	20
14.7598	99.6086	4.03244	20	35.4234	99.7756	1.7696	20	20.6637	99.8355	1.34248	20
14.7748	99.6335	4.02686	20	35.4595	99.7899	1.76574	20	20.6847	99.8461	1.33898	20
14.7898	99.6584	4.02129	20	35.4955	99.8043	1.76189	20	20.7057	99.8566	1.3355	20
14.8048	99.6832	4.01572	20	35.5315	99.8185	1.75805	20	20.7267	99.8671	1.33202	20
14.8198	99.7079	4.01015	20	35.5676	99.8328	1.75422	20	20.7477	99.8775	1.32855	20
14.8348	99.7326	4.00459	20	35.6036	99.847	1.75039	20	20.7688	99.888	1.32509	20
14.8498	99.7572	3.99903	20	35.6396	99.8611	1.74657	20	20.7898	99.8983	1.32164	20
14.8649	99.7817	3.99347	20	35.6757	99.8752	1.74275	20	20.8108	99.9087	1.31819	20
14.8799	99.8062	3.98792	20	35.7117	99.8892	1.73894	20	20.8318	99.919	1.31475	20
14.8949	99.8306	3.98237	20	35.7478	99.9032	1.73514	20	20.8529	99.9292	1.31132	20
14.9099	99.855	3.97683	20	35.7838	99.9172	1.73135	20	20.8739	99.9394	1.30789	20
14.9249	99.8793	3.97128	20	35.8198	99.9311	1.72756	20	20.8949	99.9496	1.30448	20
14.9399	99.9036	3.96575	20	35.8559	99.945	1.72378	20	20.9159	99.9598	1.30107	20
14.955	99.9278	3.96021	20	35.8919	99.9588	1.72	20	20.9369	99.9699	1.29767	20
14.97	99.9519	3.95468	20	35.9279	99.9726	1.71623	20	20.958	99.98	1.29427	20
14.985	99.976	3.94916	20	35.964	99.9863	1.71247	20	20.979	99.99	1.29089	20
15	100	3.94363	20	36	100	1.70871	20	21	100	1.28751	20

## Sheet: Figure 4b (half-times)
Figure 4b
Average half-times calculated from the nonlinear regression in panel 4b. All trafficking replicates are provided.
Cargo trafficking replicates																												Halftimes to perinuclear region
	dsRed Fed																											Nutrient replete			2 hour nutrient depletion			24 hour nutrient depletion
Time (min)	Cell 1	Cell 2	Cell 3	Cell 4	Cell 5	Cell 6	Cell 7	Cell 8	Cell 9	Cell 10	Cell 11	Cell 12	Cell 13	Cell 14	Cell 15	Cell 16	Cell 17	Cell 18	Cell 19	Cell 20	Average	Std dev	Std err	Norm Average	Norm Std Err			Mean	SEM	N	Mean	SEM	N	Mean	SEM	N
0	0	0	0	0	0	0	0	0	0	0	0	0	0	0	0	1.61844	0	0	0	0	0.0809219	0.361894	0.0809219	0.101041	0.101041			4.27928	1.06607	20	7.04204	0.615616	20	4.05405	0.600601	20
3	9.75195	15.9588	12.7905	58.864	5.01548	-0.730584	19.3329	35.0595	14.1165	70.3424	51.1131	36.4768	58.308	11.5525	27.7007	0	28.6578	8.78146	12.0175	11.4871	24.3298	20.9435	4.6831	30.3787	5.84741
6	30.7721	68.1685	36.0332	68.1599	16.7461	-6.95314	36.0701	51.2058	45.5792	65.3445	72.6589	61.7406	85.6714	26.1133	56.7167	34.1279	56.9185	27.0467	26.8077	24.6467	44.1787	22.8192	5.10253	55.1624	6.37111
9	36.0798	86.6127	45.1332	100	25.1693	15.0252	63.115	63.1597	66.3326	87.7286	91.6291	88.0007	100	41.8452	81.5859	65.2737	73.3998	43.9377	51.461	41.2467	63.3368	25.1451	5.62262	79.0835	7.02051
12	48.6253	83.349	59.4653	81.2078	30.0075	21.4584	76.2375	79.4246	90.7698	100	94.668	95.1327	97.7104	58.6434	96.6002	81.2573	87.9646	57.8506	68.3898	57.8132	73.3288	22.5454	5.0413	91.5596	6.29467
15	63.1787	88.9044	68.2389	58.5459	39.9935	55.438	84.9939	100	100	95.4631	100	100	70.3573	67.4503	100	94.8877	94.6076	71.0625	78.912	69.7367	80.0885	18.21	4.07187	100	5.08421
18	81.8745	100	76.9166	42.3355	51.2674	74.8274	94.4959	61.0978	83.2618	78.1738	91.099	93.855	49.0882	75.3042	92.0708	100	100	82.0166	91.1598	80.5436	79.9694	17.2179	3.85005	99.8512	4.80724
21	82.9055	93.6376	89.0913	3.86179	62.2603	100	100	64.5913	79.4526	62.9566	89.5516	89.7562	25.637	80.7977	77.6348	95.2358	97.9008	86.5767	96.0611	87.3416	78.2625	24.8281	5.55174	97.72	6.932
24	90.5459	72.9492	91.6094	-16.9121	66.7671	91.5484	93.6998	54.2106	61.3179	62.7344	81.4988	77.641	12.3974	91.6126	54.9496	83.8806	98.354	87.8676	98.5601	92.8137	72.4023	29.562	6.61027	90.4028	8.2537
27	98.4273	61.0668	93.4278	-32.4918	68.8261	83.5244	79.4933	36.8974	42.5354	54.3573	69.7737	47.6765	-7.60302	96.7424	33.8249	73.8458	95.5273	90.3885	100	97.9762	64.2108	36.2371	8.10287	80.1748	10.1174
30	92.2981	24.4572	100	-41.0929	85.2386	69.5063	62.8137	14.15	14.1879	34.7724	62.8539	21.4563	-21.7364	97.0623	24.9662	66.1209	81.3288	100	98.587	100	54.3485	42.9302	9.59949	67.8605	11.9861
33	99.4629	11.795	97.7994	-44.9572	95.1534	48.0139	52.5394	5.24283	-3.90072	33.6384	52.094	7.12039	-30.4535	100	13.5761	60.2081	77.4944	95.3409	97.8102	99.2228	48.36	47.0982	10.5315	60.3832	13.1498
36	100	5.07691	94.3557	-49.4414	100	27.8893	40.3609	-2.29393	-10.9509	28.791	39.666	-11.5601	-35.7743	96.5228	3.87544	45.6763	68.2293	94.6052	96.0768	98.8712	41.4988	49.8986	11.1577	51.8162	13.9317
39	95.8175	0.0719289	81.168	-50.3751	91.7971	12.8123	18.7202	-11.4875	-29.8053	1.0707	28.3854	-23.9644	-41.8844	89.8253	-3.19667	35.7231	61.6068	92.5173	92.0111	96.1841	31.8499	51.5767	11.5329	39.7683	14.4002
42	96.7517	-3.96426	68.5246	-50.1043	73.4088	-5.66316	11.2076	-13.7578	-33.3102	-1.67591	21.1063	-33.5991	-44.4204	87.6384	-5.00053	27.9371	51.062	82.0547	82.891	93.0268	25.2057	50.0647	11.1948	31.4723	13.978
45	91.8737	-5.17673	55.1093	-53.2061	81.1766	-16.5264	4.65366	-15.8799	-34.6522	3.06481	13.8988	-34.0489	-47.7098	78.5844	-7.15138	23.8116	47.8932	76.7617	78.9097	88.4832	21.4935	49.2616	11.0152	26.8371	13.7538
48	72.1975	-4.69008	32.3066	-51.5668	72.8386	-23.6041	0.5036	-16.2425	-35.3811	1.42984	10.2666	-35.7609	-49.1606	74.4102	-8.03179	14.4834	48.0446	66.4485	72.7504	84.6123	16.2927	45.7663	10.2337	20.3434	12.7779
51	69.9294	-5.83591	22.1098	-53.5262	69.286	-25.5222	-2.0336	-17.155	-35.2841	-4.75509	4.46865	-36.5841	-51.2215	67.9449	-7.62003	9.58585	43.7305	57.8319	63.9792	79.5629	12.4446	43.9064	9.81776	15.5385	12.2586
54	59.5957	-6.20292	13.1705	-52.9502	66.8141	-27.8806	-3.6836	-18.1063	-36.6084	0.701732	-2.45568	-36.8531	-51.3813	63.0112	-8.83705	4.61882	35.7262	47.1957	58.2511	76.2005	9.01632	41.4491	9.2683	11.2579	11.5726
57	37.0928	-5.28016	6.42244	-52.9502	61.5314	-27.107	-4.90844	-17.9823	-37.5077	-5.77628	-4.93945	-39.8395	-51.6624	54.6749	-8.84892	-0.667071	31.9397	43.4047	52.8404	70.9134	5.06751	38.4689	8.60191	6.32739	10.7405
60	34.84	-5.17768	2.9077	-53.0861	56.2832	-28.5747	-6.17191	-17.7072	-38.6284	-17.5686	-10.5091	-38.6047	-53.0545	50.1903	-9.61338	-4.56004	27.5384	34.6418	47.7263	61.5381	1.62048	36.4348	8.14707	2.02336	10.1726
																							Scaling factor	1.24862
	dsRed 2 hr starve
Time (min)	Cell 1	Cell 2	Cell 3	Cell 4	Cell 5	Cell 6	Cell 7	Cell 8	Cell 9	Cell 10	Cell 11	Cell 12	Cell 13	Cell 14	Cell 15	Cell 16	Cell 17	Cell 18	Cell 19	Cell 20	Average	Std dev	Std err	Norm Average	Norm Std Err
0	0	0	0	0	0	0	0	0	0	0	0	0	0	0	0	0	0	48.1383	5.22073	0	2.66795	10.7659	2.40733	3.36629	3.03745
3	26.2369	21.2749	23.4655	21.4313	2.19703	14.799	-5.90877	13.3817	15.9684	21.7153	9.46946	15.074	18.4659	7.44773	23.0623	23.1449	16.9393	0	0	52.4664	16.0316	12.5565	2.80772	20.2278	3.54264
6	25.9845	21.5128	27.7773	9.79534	6.4559	42.8609	29.4948	10.6893	25.5344	34.9406	22.1283	38.9055	41.1082	19.653	44.8504	54.6991	45.2053	12.0708	7.30954	90.7196	30.5848	19.9848	4.46873	38.5904	5.63842
9	50.6786	28.0612	46.1766	45.0868	16.1997	49.5001	23.8274	20.797	26.1075	39.4306	33.8083	56.6472	59.8019	34.3316	64.7394	74.5983	63.6348	26.2407	14.4244	100	43.7046	21.8575	4.88749	55.1444	6.1668
12	49.8045	34.7153	62.2918	39.3846	22.5316	51.998	26.2664	44.1716	34.1396	48.7197	46.301	72.3742	76.3249	46.0287	78.185	93.0241	80.3294	36.2285	25.8301	92.3659	53.0507	22.0971	4.94106	66.9369	6.23439
15	68.6074	44.603	75.6044	34.5782	32.9353	7.33031	18.7812	35.6616	55.7297	69.8476	59.315	86.3971	91.9135	53.3269	91.286	100	90.2807	50.4743	35.6244	91.0951	59.6696	27.1639	6.07404	75.2882	7.66393
18	79.6512	52.0808	88.4153	38.0515	42.3617	42.0135	59.8592	45.3007	39.9027	57.0912	68.6495	92.8848	100	62.2241	99.7188	99.4677	95.8225	58.6894	42.05	79.4466	67.1841	22.7697	5.09145	84.7696	6.42415
21	91.2757	53.5035	88.7313	59.3385	45.9106	14.5215	30.5897	62.527	45.8063	60.2209	77.1172	98.869	99.2818	70.5471	100	97.099	98.5169	66.0408	50.9588	66.011	68.8433	24.809	5.54746	86.8632	6.99951
24	100	66.7859	95.7498	45.364	48.2974	10.3243	29.6699	80.5607	41.0183	62.2144	81.5215	99.5693	97.8049	75.3238	91.898	94.9306	100	73.9024	54.378	48.9128	69.9113	26.5216	5.93041	88.2107	7.4827
27	47.5612	2.77542	16.9614	59.1862	30.5001	49.3549	52.7467	54.534	44.5821	50.1731	87.9311	100	92.3663	79.401	83.0286	89.8467	89.2184	79.8795	61.1494	36.6892	60.3943	26.8509	6.00405	76.2026	7.57562
30	88.2152	72.4279	97.9441	55.0947	64.4464	72.987	42.466	90.7472	89.4386	100	94.3986	95.7452	83.0433	84.054	69.3905	86.0102	70.0248	83.3376	66.2805	27.0959	76.6574	19.0228	4.25362	96.7226	5.36701
33	97.3879	77.1969	95.2984	51.7855	77.6203	94.1339	69.7227	58.7246	72.1334	74.5141	95.4426	89.9165	75.8332	84.7472	53.8589	80.5425	62.5267	91.1153	72.4784	20.149	74.7564	18.8819	4.22212	94.324	5.32727
36	91.8447	90.0069	100	73.9045	76.0489	91.0669	79.5634	100	84.6645	86.3269	99.7165	78.1051	68.6814	85.9492	51.8275	81.5512	59.3327	94.7867	75.143	16.5779	79.2549	19.615	4.38605	100	5.53411
39	91.7958	90.9281	95.9761	45.8191	88.3859	97.7539	71.7544	97.8314	86.9672	94.438	98.9267	66.8307	54.3054	83.364	42.7308	83.7868	53.7815	100	81.4262	13.0121	76.9907	23.7452	5.30958	97.1431	6.69937
42	56.3089	78.0366	68.9308	90.7016	90.9406	100	87.7842	80.7377	82.8043	79.506	99.7683	52.9046	45.1599	81.2453	34.4557	83.4103	48.9042	98.8146	84.1546	10.97	72.7769	23.9267	5.35017	91.8264	6.75058
45	59.7203	72.9715	47.4237	70.5138	91.667	97.6912	91.6244	83.1722	76.0114	74.7089	100	45.0131	38.7955	88.3888	28.3096	82.4629	49.531	87.5824	83.3307	8.07738	68.8498	25.135	5.62035	86.8713	7.09148
48	39.219	61.0424	49.0451	78.5238	97.7204	28.2322	68.546	96.4427	92.9383	81.531	99.2221	45.6239	28.0501	81.7893	22.3641	74.8292	46.0648	51.2039	78.26	5.53788	61.3093	27.8072	6.21787	77.3571	7.84541
51	77.3324	95.8506	62.7339	79.6953	100	44.8678	66.7284	93.4303	75.3348	65.3514	91.8097	41.8012	26.4509	94.5344	17.0818	71.6107	42.3094	7.29052	77.2339	4.14887	61.7798	30.1914	6.75101	77.9508	8.5181
54	70.1764	91.79	49.4487	91.8372	99.0667	67.353	100	80.9649	83.2236	81.1972	92.2	42.8	22.1714	92.4429	13.0876	66.9321	39.9603	50.3497	85.9147	4.43047	66.2673	29.3628	6.56572	83.6129	8.2843
57	61.7941	100	41.1917	90.7628	101.739	61.4724	59.7995	99.6488	100	88.2255	88.5046	43.376	17.3977	100	8.93084	61.4733	36.3816	87.3193	96.5605	0.0610626	67.2319	33.1805	7.41938	84.83	9.36141
60	65.9282	98.0255	33.6471	100	98.8872	52.507	70.6084	77.9711	86.3186	67.3846	82.0045	44.0221	13.2019	87.6677	6.08174	63.1992	29.9653	89.8805	100	-2.99752	63.2152	32.6835	7.30824	79.7618	9.22119
																							Scaling factor	1.26175
	dsRed 24 hr starve
Time (min)	Cell 1	Cell 2	Cell 3	Cell 4	Cell 5	Cell 6	Cell 7	Cell 8	Cell 9	Cell 10	Cell 11	Cell 12	Cell 13	Cell 14	Cell 15	Cell 16	Cell 17	Cell 18	Cell 19	Cell 20	Average	Std dev	Std err	Norm Average	Norm Std Err
0	0	0	0	0	0	0	0	0	0	0	0	0	0	0	0	0	0	0	0	0	0	0	0	0	0
3	7.76411	68.4715	27.2124	35.5641	15.6074	17.7176	49.4733	82.0973	54.524	32.4867	4.50451	43.1185	13.9838	11.1212	5.86749	16.0625	21.6004	15.6669	42.8927	22.9477	29.4342	20.9397	4.68225	33.6188	5.34792
6	26.7443	99.3196	64.1687	69.1543	32.3989	39.6413	71.9128	100	69.976	66.1715	13.7306	73.2732	40.8667	35.1749	15.5386	46.4818	56.7492	38.5902	67.6592	48.9201	53.8236	23.6171	5.28094	61.4756	6.03172
9	51.9906	96.4331	82.5132	88.3053	47.3838	60.6755	92.7258	83.6286	68.1981	87.5008	23.4987	92.6091	66.6052	55.4162	24.9479	76.3366	74.201	67.5887	93.6925	71.0067	70.2629	20.8289	4.65749	80.252	5.31964
12	71.314	88.6073	100	95.672	55.4997	73.8007	92.8846	73.2344	63.1548	97.7996	32.8691	100	83.7412	73.1384	34.6626	93.5887	86.6287	88.0649	99.157	88.5952	79.6206	19.6414	4.39196	90.9401	5.01635
15	83.0465	87.1753	97.9249	98.6555	59.0056	84.2709	95.21	68.7418	66.5566	100	42.2378	99.5172	90.3531	85.8789	43.8631	100	96.0061	98.4237	100	99.4795	84.8173	18.294	4.09066	96.8756	4.67222
18	92.149	86.8654	83.9853	100	71.1549	89.103	96.5605	59.4139	81.3883	95.9149	55.8354	95.1441	96.9323	95.5509	57.5503	94.6717	100	100	98.7514	100	87.5486	14.488	3.2396	99.9952	3.70017
21	96.6736	97.4524	71.0866	98.0125	77.222	89.2812	97.972	64.8194	89.2104	84.2779	64.9121	85.7464	100	100	68.0101	82.8928	99.0627	96.5973	93.1347	94.6919	87.5528	11.9081	2.66273	100	3.04128
24	98.0915	100	52.7362	97.6129	86.7606	91.2133	100	66.5085	86.6063	73.7684	72.7809	71.0248	99.1286	99.7867	76.7898	62.529	98.1068	82.9386	87.7608	84.3886	84.4266	13.8681	3.101	96.4294	3.54186
27	100	93.6286	41.4526	95.2334	92.0476	88.5077	98.3844	63.795	95.5207	60.7347	80.2613	57.9533	92.3496	97.8831	84.3869	46.1435	94.5854	66.688	77.8186	65.5382	79.6456	17.971	4.01844	90.9687	4.58973
30	98.1792	89.1215	33.3559	93.7024	93.6075	89.8121	99.2127	53.3379	84.5189	51.0522	84.0792	50.8299	93.0816	91.4204	87.408	27.4136	89.6644	54.3448	59.1873	53.8949	73.8612	22.4708	5.02463	84.3619	5.73898
33	97.5927	82.5918	28.3444	90.7597	100	89.2637	99.6092	46.947	100	46.7511	88.2688	42.1211	86.8204	85.108	91.8153	15.3612	84.7246	37.7076	48.6114	40.8566	70.1627	27.2536	6.09409	80.1376	6.96047
36	96.315	64.7827	20.0807	89.0235	91.5344	91.2792	96.3036	51.2698	87.7476	36.2266	93.0367	36.133	81.118	74.0949	95.6215	8.13917	80.2854	28.7703	43.826	28.576	64.7082	29.1001	6.50697	73.9076	7.43206
39	98.4081	50.8	16.9289	85.9236	94.1946	96.73	93.7226	46.9741	56.3962	27.9766	94.5489	31.2357	68.6702	66.2599	96.7518	4.0663	74.1902	22.1534	40.831	19.5185	59.314	30.9805	6.92746	67.7466	7.91232
42	96.6932	53.3778	12.306	78.6552	95.5632	97.0125	95.0414	37.2673	59.9492	22.1684	100	27.3139	65.988	60.4395	100	-2.23963	67.6822	16.4767	34.9261	18.5953	56.8608	33.2423	7.4332	64.9446	8.48997
45	95.6204	43.8633	10.1613	75.9864	98.2779	100	83.4741	36.1822	49.7506	17.7045	99.5384	20.0499	67.0216	43.6374	98.0929	-7.98751	59.9538	14.0373	30.028	11.6731	52.3533	34.6935	7.7577	59.7962	8.8606
48	95.3031	35.2631	8.95082	68.7881	94.8618	94.866	70.2918	24.0697	13.926	13.4167	95.7852	15.0738	66.6029	34.5754	94.2859	-11.5774	52.2994	10.0696	30.7208	11.2072	45.939	35.2038	7.8718	52.47	8.99092
51	95.9409	27.9017	6.77503	59.2675	92.8998	92.4761	66.0437	28.2607	37.1327	9.98508	95.8027	14.5588	63.3027	30.0168	91.8587	-12.2501	46.5444	7.4363	23.5672	11.0881	44.4304	34.4006	7.69222	50.747	8.7858
54	89.0648	14.432	6.317	51.3427	91.623	95.2437	62.4564	18.3142	16.644	6.92704	93.3857	11.39	55.9041	26.5666	90.4581	-12.9575	41.8386	5.25422	24.3043	8.07972	39.8294	35.0591	7.83945	45.4919	8.95396
57	83.8299	6.97624	5.08154	37.7167	90.5352	92.6171	60.8499	12.0337	29.7158	4.98235	82.2495	6.18723	47.8404	23.0472	80.4405	-13.5762	41.6609	3.96936	20.0776	9.79754	36.3016	33.3368	7.45434	41.4626	8.51411
60	79.809	4.05061	4.89647	15.7507	84.9697	88.868	50.268	0	22.519	3.05386	86.2146	2.35608	50.3776	21.9728	85.082	-14.1325	36.0493	2.50798	21.4862	9.29004	32.7695	33.9805	7.59828	37.4282	8.67851
																							Scaling factor	1.14217

## Sheet: Figure 4d
Figure 4e
Instantaneous rates of ss-DsRed cargo loading into COPII intermediates, carried out under different nutrient conditions.
Values												P Values
Time (sec)	Nutrient replete			Nutrient depleted (2 hrs)			Nutrient depleted (24 hrs)					Tukey's multiple comparisons test	Mean Diff.	95.00% CI of diff.	Below threshold?	Summary	Adjusted P Value
0.366667	3.53415	0.624698	5	2.10781	0.197303	5	3.56599	0.659507	5
1.1	3.53415	0.624698	5	2.10781	0.197303	5	3.56599	0.659507	5			Row 1
1.83333	3.53415	0.624698	5	2.10781	0.197303	5	3.56599	0.659507	5			Nutrient replete vs. Nutrient depleted (2 hrs)	1.426	0.1285 to 2.724	Yes	*	0.0271
2.56667	3.53393	0.624668	5	2.10769	0.197298	5	3.56586	0.659466	5			Nutrient replete vs. Nutrient depleted (24 hrs)	-0.03185	-1.330 to 1.266	No	ns	0.9982
3.3	3.53243	0.624468	5	2.10687	0.197263	5	3.56493	0.659179	5			Nutrient depleted (2 hrs) vs. Nutrient depleted (24 hrs)	-1.458	-2.756 to -0.1603	Yes	*	0.023
4.03333	3.52932	0.624052	5	2.10517	0.19719	5	3.56301	0.658585	5
4.76667	3.5246	0.623422	5	2.10258	0.197081	5	3.56009	0.657685	5			Row 2
5.5	3.51827	0.622579	5	2.09912	0.196939	5	3.55618	0.656479	5			Nutrient replete vs. Nutrient depleted (2 hrs)	1.426	0.1285 to 2.724	Yes	*	0.0271
6.23333	3.51033	0.621523	5	2.09478	0.196767	5	3.55128	0.654968	5			Nutrient replete vs. Nutrient depleted (24 hrs)	-0.03185	-1.330 to 1.266	No	ns	0.9982
6.96667	3.50079	0.620257	5	2.08955	0.196569	5	3.54538	0.653154	5			Nutrient depleted (2 hrs) vs. Nutrient depleted (24 hrs)	-1.458	-2.756 to -0.1603	Yes	*	0.023
7.7	3.48963	0.618783	5	2.08345	0.19635	5	3.53848	0.651038	5
8.43333	3.47686	0.617102	5	2.07646	0.196116	5	3.53059	0.648623	5			Row 3
9.16667	3.46248	0.615218	5	2.0686	0.195873	5	3.52171	0.645911	5			Nutrient replete vs. Nutrient depleted (2 hrs)	1.426	0.1285 to 2.724	Yes	*	0.0271
9.9	3.4465	0.613133	5	2.05985	0.19563	5	3.51183	0.642906	5			Nutrient replete vs. Nutrient depleted (24 hrs)	-0.03185	-1.330 to 1.266	No	ns	0.9982
10.6333	3.4289	0.610852	5	2.05023	0.195395	5	3.50095	0.639609	5			Nutrient depleted (2 hrs) vs. Nutrient depleted (24 hrs)	-1.458	-2.756 to -0.1603	Yes	*	0.023
11.3667	3.4097	0.608378	5	2.03972	0.195177	5	3.48909	0.636025	5
12.1	3.38888	0.605715	5	2.02833	0.194986	5	3.47622	0.632158	5			Row 4
12.8333	3.36646	0.602868	5	2.01606	0.194834	5	3.46236	0.628013	5			Nutrient replete vs. Nutrient depleted (2 hrs)	1.426	0.1284 to 2.724	Yes	*	0.0271
13.5667	3.34242	0.599843	5	2.00291	0.194734	5	3.44751	0.623594	5			Nutrient replete vs. Nutrient depleted (24 hrs)	-0.03193	-1.330 to 1.266	No	ns	0.9982
14.3	3.31678	0.596645	5	1.98888	0.194697	5	3.43166	0.618907	5			Nutrient depleted (2 hrs) vs. Nutrient depleted (24 hrs)	-1.458	-2.756 to -0.1603	Yes	*	0.023
15.0333	3.28952	0.593281	5	1.97397	0.194737	5	3.41482	0.613958	5
15.7667	3.26066	0.589758	5	1.95818	0.19487	5	3.39699	0.608754	5			Row 5
16.5	3.23019	0.586083	5	1.94151	0.19511	5	3.37815	0.603302	5			Nutrient replete vs. Nutrient depleted (2 hrs)	1.426	0.1277 to 2.723	Yes	*	0.0272
17.2333	3.1981	0.582265	5	1.92395	0.195474	5	3.35833	0.597612	5			Nutrient replete vs. Nutrient depleted (24 hrs)	-0.0325	-1.330 to 1.265	No	ns	0.9981
17.9667	3.16441	0.578312	5	1.90552	0.195977	5	3.33751	0.591691	5			Nutrient depleted (2 hrs) vs. Nutrient depleted (24 hrs)	-1.458	-2.756 to -0.1602	Yes	*	0.0231
18.7	3.12911	0.574234	5	1.88621	0.196636	5	3.31569	0.585549	5
19.4333	3.0922	0.570042	5	1.86601	0.197469	5	3.29288	0.579199	5			Row 6
20.1667	3.05368	0.565747	5	1.84494	0.198493	5	3.26908	0.572651	5			Nutrient replete vs. Nutrient depleted (2 hrs)	1.424	0.1263 to 2.722	Yes	*	0.0274
20.9	3.01355	0.56136	5	1.82298	0.199725	5	3.24428	0.565918	5			Nutrient replete vs. Nutrient depleted (24 hrs)	-0.03369	-1.332 to 1.264	No	ns	0.998
21.6333	2.9718	0.556896	5	1.80014	0.201181	5	3.21848	0.559017	5			Nutrient depleted (2 hrs) vs. Nutrient depleted (24 hrs)	-1.458	-2.756 to -0.1600	Yes	*	0.0231
22.3667	2.92845	0.552369	5	1.77643	0.202879	5	3.19169	0.551961	5
23.1	2.88349	0.547793	5	1.75183	0.204834	5	3.16391	0.544769	5			Row 7
23.8333	2.83693	0.543184	5	1.72635	0.207062	5	3.13513	0.53746	5			Nutrient replete vs. Nutrient depleted (2 hrs)	1.422	0.1242 to 2.720	Yes	*	0.0277
24.5667	2.78875	0.538562	5	1.69999	0.209578	5	3.10536	0.530055	5			Nutrient replete vs. Nutrient depleted (24 hrs)	-0.03549	-1.333 to 1.262	No	ns	0.9977
25.3	2.73896	0.533943	5	1.67275	0.212394	5	3.07459	0.522576	5			Nutrient depleted (2 hrs) vs. Nutrient depleted (24 hrs)	-1.458	-2.755 to -0.1597	Yes	*	0.0231
26.0333	2.68756	0.529348	5	1.64463	0.215524	5	3.04283	0.51505	5
26.7667	2.63455	0.5248	5	1.61563	0.218977	5	3.01007	0.507504	5			Row 8
27.5	2.57993	0.520319	5	1.58575	0.222764	5	2.97632	0.499968	5			Nutrient replete vs. Nutrient depleted (2 hrs)	1.419	0.1213 to 2.717	Yes	*	0.028
28.2333	2.52371	0.515932	5	1.55499	0.226894	5	2.94157	0.492475	5			Nutrient replete vs. Nutrient depleted (24 hrs)	-0.03791	-1.336 to 1.260	No	ns	0.9974
28.9667	2.46587	0.511663	5	1.52334	0.231373	5	2.90583	0.485062	5			Nutrient depleted (2 hrs) vs. Nutrient depleted (24 hrs)	-1.457	-2.755 to -0.1592	Yes	*	0.0232
29.7	2.40642	0.507539	5	1.49082	0.236207	5	2.86909	0.477767	5
30.4333	2.34537	0.503589	5	1.45742	0.2414	5	2.83136	0.470634	5			Row 9
31.1667	2.2827	0.499844	5	1.42313	0.246955	5	2.79264	0.463709	5			Nutrient replete vs. Nutrient depleted (2 hrs)	1.416	0.1177 to 2.713	Yes	*	0.0286
31.9	2.21843	0.496335	5	1.38796	0.252875	5	2.75292	0.457041	5			Nutrient replete vs. Nutrient depleted (24 hrs)	-0.04094	-1.339 to 1.257	No	ns	0.997
32.6333	2.15254	0.493093	5	1.35192	0.25916	5	2.7122	0.450684	5			Nutrient depleted (2 hrs) vs. Nutrient depleted (24 hrs)	-1.456	-2.754 to -0.1587	Yes	*	0.0232
33.3667	2.08505	0.490154	5	1.31499	0.26581	5	2.67049	0.444695	5
34.1	2.01641	0.487526	5	1.27741	0.272707	5	2.62794	0.439111	5			Row 10
34.8333	1.94859	0.485101	5	1.2401	0.279335	5	2.58519	0.433851	5			Nutrient replete vs. Nutrient depleted (2 hrs)	1.411	0.1134 to 2.709	Yes	*	0.0292
35.5667	1.88215	0.482807	5	1.20334	0.285523	5	2.54242	0.42884	5			Nutrient replete vs. Nutrient depleted (24 hrs)	-0.04459	-1.342 to 1.253	No	ns	0.9964
36.3	1.81706	0.480598	5	1.16711	0.291242	5	2.49962	0.424025	5			Nutrient depleted (2 hrs) vs. Nutrient depleted (24 hrs)	-1.456	-2.754 to -0.1580	Yes	*	0.0233
37.0333	1.75333	0.47843	5	1.13142	0.296464	5	2.4568	0.419352	5
37.7667	1.69096	0.47626	5	1.09626	0.301167	5	2.41396	0.414771	5			Row 11
38.5	1.62996	0.474048	5	1.06165	0.305334	5	2.37109	0.410233	5			Nutrient replete vs. Nutrient depleted (2 hrs)	1.406	0.1083 to 2.704	Yes	*	0.0299
39.2333	1.57032	0.471758	5	1.02757	0.308946	5	2.3282	0.405691	5			Nutrient replete vs. Nutrient depleted (24 hrs)	-0.04885	-1.347 to 1.249	No	ns	0.9957
39.9667	1.51203	0.469352	5	0.994024	0.311992	5	2.28529	0.4011	5			Nutrient depleted (2 hrs) vs. Nutrient depleted (24 hrs)	-1.455	-2.753 to -0.1572	Yes	*	0.0234
40.7	1.45511	0.466799	5	0.961019	0.31446	5	2.24235	0.396419	5
41.4333	1.39955	0.464066	5	0.92855	0.316339	5	2.19939	0.391607	5			Row 12
42.1667	1.34535	0.461125	5	0.896619	0.317621	5	2.15641	0.386627	5			Nutrient replete vs. Nutrient depleted (2 hrs)	1.4	0.1026 to 2.698	Yes	*	0.0308
42.9	1.29252	0.457948	5	0.865225	0.318299	5	2.1134	0.381445	5			Nutrient replete vs. Nutrient depleted (24 hrs)	-0.05373	-1.352 to 1.244	No	ns	0.9948
43.6333	1.24104	0.45451	5	0.834368	0.318366	5	2.07037	0.376029	5			Nutrient depleted (2 hrs) vs. Nutrient depleted (24 hrs)	-1.454	-2.752 to -0.1563	Yes	*	0.0235
44.3667	1.19093	0.450788	5	0.804048	0.317819	5	2.02732	0.370348	5
45.1	1.14217	0.446759	5	0.774265	0.316651	5	1.98424	0.364377	5			Row 13
45.8333	1.09478	0.442405	5	0.74502	0.314859	5	1.94114	0.358089	5			Nutrient replete vs. Nutrient depleted (2 hrs)	1.394	0.09605 to 2.692	Yes	*	0.0318
46.5667	1.04875	0.437707	5	0.716311	0.312441	5	1.89802	0.351464	5			Nutrient replete vs. Nutrient depleted (24 hrs)	-0.05922	-1.357 to 1.239	No	ns	0.9937
47.3	1.00408	0.432648	5	0.68814	0.309394	5	1.85487	0.34448	5			Nutrient depleted (2 hrs) vs. Nutrient depleted (24 hrs)	-1.453	-2.751 to -0.1553	Yes	*	0.0237
48.0333	0.960767	0.427214	5	0.660506	0.305717	5	1.8117	0.337122	5
48.7667	0.918819	0.421391	5	0.633409	0.301408	5	1.7685	0.329374	5			Row 14
49.5	0.878232	0.415166	5	0.606849	0.296468	5	1.72529	0.321224	5			Nutrient replete vs. Nutrient depleted (2 hrs)	1.387	0.08881 to 2.684	Yes	*	0.0329
50.2333	0.839006	0.408531	5	0.580826	0.290896	5	1.68205	0.312663	5			Nutrient replete vs. Nutrient depleted (24 hrs)	-0.06533	-1.363 to 1.233	No	ns	0.9923
50.9667	0.801141	0.401475	5	0.55534	0.284694	5	1.63878	0.303686	5			Nutrient depleted (2 hrs) vs. Nutrient depleted (24 hrs)	-1.452	-2.750 to -0.1541	Yes	*	0.0238
51.7	0.764638	0.393992	5	0.530391	0.277863	5	1.5955	0.294291	5
52.4333	0.729496	0.386075	5	0.50598	0.270408	5	1.55219	0.284479	5			Row 15
53.1667	0.695714	0.37772	5	0.482106	0.262331	5	1.50885	0.274256	5			Nutrient replete vs. Nutrient depleted (2 hrs)	1.379	0.08084 to 2.677	Yes	*	0.0342
53.9	0.663294	0.368926	5	0.458768	0.25364	5	1.46549	0.263637	5			Nutrient replete vs. Nutrient depleted (24 hrs)	-0.07205	-1.370 to 1.226	No	ns	0.9907
54.6333	0.632236	0.359692	5	0.435968	0.24434	5	1.42211	0.252639	5			Nutrient depleted (2 hrs) vs. Nutrient depleted (24 hrs)	-1.451	-2.749 to -0.1529	Yes	*	0.0239
55.3667	0.602538	0.35002	5	0.413705	0.234444	5	1.37871	0.241292	5
56.1	0.574202	0.339915	5	0.39198	0.223964	5	1.33528	0.229637	5			Row 16
56.8333	0.547226	0.329384	5	0.370791	0.212917	5	1.29183	0.21773	5			Nutrient replete vs. Nutrient depleted (2 hrs)	1.37	0.07214 to 2.668	Yes	*	0.0357
57.5667	0.521612	0.318439	5	0.350139	0.201328	5	1.24836	0.205646	5			Nutrient replete vs. Nutrient depleted (24 hrs)	-0.07939	-1.377 to 1.218	No	ns	0.9887
58.3	0.497359	0.307095	5	0.330025	0.189228	5	1.20486	0.193491	5			Nutrient depleted (2 hrs) vs. Nutrient depleted (24 hrs)	-1.449	-2.747 to -0.1515	Yes	*	0.0241
59.0333	0.474468	0.295374	5	0.310448	0.176663	5	1.16134	0.181405	5
59.7667	0.452937	0.283304	5	0.291407	0.163695	5	1.1178	0.169581	5			Row 17
60.5	0.432768	0.270922	5	0.272904	0.150412	5	1.07423	0.158279	5			Nutrient replete vs. Nutrient depleted (2 hrs)	1.361	0.06271 to 2.658	Yes	*	0.0373
61.2333	0.41396	0.258275	5	0.254938	0.136948	5	1.03064	0.147846	5			Nutrient replete vs. Nutrient depleted (24 hrs)	-0.08734	-1.385 to 1.210	No	ns	0.9864
61.9667	0.396513	0.245426	5	0.23751	0.123502	5	0.987024	0.138735	5			Nutrient depleted (2 hrs) vs. Nutrient depleted (24 hrs)	-1.448	-2.746 to -0.1501	Yes	*	0.0243
62.7	0.380427	0.232456	5	0.220618	0.110384	5	0.943386	0.131502	5
63.4333	0.365702	0.219472	5	0.204263	0.0980806	5	0.899725	0.126779	5			Row 18
64.1667	0.352339	0.206614	5	0.188446	0.0873551	5	0.856041	0.125177	5			Nutrient replete vs. Nutrient depleted (2 hrs)	1.35	0.05256 to 2.648	Yes	*	0.0392
64.9	0.340336	0.194068	5	0.173166	0.0793293	5	0.812333	0.127147	5			Nutrient replete vs. Nutrient depleted (24 hrs)	-0.09591	-1.394 to 1.202	No	ns	0.9836
65.6333	0.329497	0.182163	5	0.158388	0.0754113	5	0.768788	0.132825	5			Nutrient depleted (2 hrs) vs. Nutrient depleted (24 hrs)	-1.446	-2.744 to -0.1485	Yes	*	0.0245
66.3667	0.319079	0.171454	5	0.143984	0.0764649	5	0.726099	0.141715	5
67.1	0.308909	0.162147	5	0.129923	0.0820273	5	0.684427	0.153026	5			Row 19
67.8333	0.298988	0.154358	5	0.116206	0.0909896	5	0.643774	0.166059	5			Nutrient replete vs. Nutrient depleted (2 hrs)	1.34	0.04167 to 2.637	Yes	*	0.0412
68.5667	0.289316	0.148185	5	0.102833	0.102213	5	0.604139	0.180253	5			Nutrient replete vs. Nutrient depleted (24 hrs)	-0.1051	-1.403 to 1.193	No	ns	0.9803
69.3	0.279891	0.143695	5	0.0898027	0.114821	5	0.565522	0.195188	5			Nutrient depleted (2 hrs) vs. Nutrient depleted (24 hrs)	-1.445	-2.742 to -0.1468	Yes	*	0.0247
70.0333	0.270716	0.140907	5	0.0771162	0.128216	5	0.527923	0.210555	5
70.7667	0.261788	0.139784	5	0.0647732	0.142009	5	0.491342	0.226129	5			Row 20
71.5	0.25311	0.140233	5	0.0527737	0.155947	5	0.45578	0.241744	5			Nutrient replete vs. Nutrient depleted (2 hrs)	1.328	0.03006 to 2.626	Yes	*	0.0435
72.2333	0.244679	0.142111	5	0.0411178	0.169862	5	0.421235	0.257279	5			Nutrient replete vs. Nutrient depleted (24 hrs)	-0.1149	-1.413 to 1.183	No	ns	0.9765
72.9667	0.236497	0.145238	5	0.0298053	0.183642	5	0.387708	0.272643	5			Nutrient depleted (2 hrs) vs. Nutrient depleted (24 hrs)	-1.443	-2.741 to -0.1449	Yes	*	0.0249
73.7	0.228564	0.149423	5	0.0188364	0.197206	5	0.355199	0.287767	5
74.4333	0.220879	0.15447	5	0.00821092	0.210501	5	0.323709	0.302597	5			Row 21
75.1667	0.213442	0.160197	5	-0.002071	0.223484	5	0.293236	0.317094	5			Nutrient replete vs. Nutrient depleted (2 hrs)	1.316	0.01771 to 2.613	Yes	*	0.0461
75.9	0.206254	0.16644	5	-0.0120094	0.236126	5	0.263782	0.331225	5			Nutrient replete vs. Nutrient depleted (24 hrs)	-0.1253	-1.423 to 1.173	No	ns	0.9721
76.6333	0.199314	0.173056	5	-0.0216043	0.248405	5	0.235346	0.344964	5			Nutrient depleted (2 hrs) vs. Nutrient depleted (24 hrs)	-1.441	-2.739 to -0.1430	Yes	*	0.0252
77.3667	0.192623	0.179921	5	-0.0308557	0.260303	5	0.207927	0.35829	5
78.1	0.18618	0.186934	5	-0.0397636	0.271806	5	0.181527	0.371188	5			Row 22
78.8333	0.179986	0.194009	5	-0.0483279	0.282904	5	0.156145	0.383643	5			Nutrient replete vs. Nutrient depleted (2 hrs)	1.302	0.004642 to 2.600	Yes	*	0.049
79.5667	0.17404	0.201073	5	-0.0565488	0.293587	5	0.131781	0.395645	5			Nutrient replete vs. Nutrient depleted (24 hrs)	-0.1363	-1.434 to 1.162	No	ns	0.9671
80.3	0.168343	0.208068	5	-0.0644261	0.303851	5	0.108435	0.407183	5			Nutrient depleted (2 hrs) vs. Nutrient depleted (24 hrs)	-1.439	-2.737 to -0.1410	Yes	*	0.0254
81.0333	0.162894	0.214944	5	-0.07196	0.313688	5	0.0861067	0.41825	5
81.7667	0.157693	0.221661	5	-0.0791503	0.323094	5	0.0647967	0.42884	5			Row 23
82.5	0.152741	0.228185	5	-0.0859971	0.332065	5	0.0445049	0.438947	5			Nutrient replete vs. Nutrient depleted (2 hrs)	1.289	-0.009159 to 2.587	No	ns	0.0521
83.2333	0.148038	0.234488	5	-0.0925004	0.340599	5	0.0252311	0.448565	5			Nutrient replete vs. Nutrient depleted (24 hrs)	-0.148	-1.446 to 1.150	No	ns	0.9613
83.9667	0.143582	0.240545	5	-0.0986602	0.348691	5	0.00697532	0.457692	5			Nutrient depleted (2 hrs) vs. Nutrient depleted (24 hrs)	-1.437	-2.734 to -0.1388	Yes	*	0.0257
84.7	0.139376	0.246337	5	-0.104476	0.356341	5	-0.0102624	0.466324	5
85.4333	0.135417	0.251846	5	-0.109949	0.363547	5	-0.026482	0.474457	5			Row 24
86.1667	0.131708	0.257059	5	-0.115078	0.370305	5	-0.0416835	0.482089	5			Nutrient replete vs. Nutrient depleted (2 hrs)	1.274	-0.02369 to 2.572	No	ns	0.0557
86.9	0.128246	0.261964	5	-0.119864	0.376616	5	-0.055867	0.489218	5			Nutrient replete vs. Nutrient depleted (24 hrs)	-0.1602	-1.458 to 1.138	No	ns	0.9548
87.6333	0.125033	0.266549	5	-0.124306	0.382478	5	-0.0690324	0.495842	5			Nutrient depleted (2 hrs) vs. Nutrient depleted (24 hrs)	-1.434	-2.732 to -0.1365	Yes	*	0.026
88.3667	0.122069	0.270807	5	-0.128405	0.38789	5	-0.0811798	0.501959	5
89.1	0.119353	0.274729	5	-0.13216	0.39285	5	-0.0923091	0.507568	5			Row 25
89.8333	0.116885	0.278309	5	-0.135572	0.39736	5	-0.10242	0.512667	5			Nutrient replete vs. Nutrient depleted (2 hrs)	1.259	-0.03895 to 2.557	No	ns	0.0596
90.5667	0.114666	0.281542	5	-0.13864	0.401416	5	-0.111513	0.517255	5			Nutrient replete vs. Nutrient depleted (24 hrs)	-0.1731	-1.471 to 1.125	No	ns	0.9475
91.3	0.112695	0.284424	5	-0.141365	0.40502	5	-0.119589	0.521332	5			Nutrient depleted (2 hrs) vs. Nutrient depleted (24 hrs)	-1.432	-2.730 to -0.1341	Yes	*	0.0263
92.0333	0.110973	0.28695	5	-0.143746	0.40817	5	-0.126646	0.524897	5
92.7667	0.109499	0.289117	5	-0.145784	0.410867	5	-0.132685	0.527948	5			Row 26
93.5	0.108274	0.290922	5	-0.147478	0.413109	5	-0.137705	0.530486	5			Nutrient replete vs. Nutrient depleted (2 hrs)	1.243	-0.05494 to 2.541	No	ns	0.0639
94.2333	0.107297	0.292364	5	-0.148828	0.414897	5	-0.141708	0.53251	5			Nutrient replete vs. Nutrient depleted (24 hrs)	-0.1866	-1.484 to 1.111	No	ns	0.9392
94.9667	0.106569	0.29344	5	-0.149836	0.416231	5	-0.144693	0.534019	5			Nutrient depleted (2 hrs) vs. Nutrient depleted (24 hrs)	-1.429	-2.727 to -0.1316	Yes	*	0.0266
95.7	0.106089	0.29415	5	-0.150499	0.41711	5	-0.14666	0.535014	5
96.4333	0.105857	0.294493	5	-0.150819	0.417533	5	-0.147608	0.535493	5			Row 27
97.1667	0.105824	0.294542	5	-0.150866	0.417595	5	-0.147746	0.535563	5			Nutrient replete vs. Nutrient depleted (2 hrs)	1.226	-0.07165 to 2.524	No	ns	0.0687
97.9	0.105824	0.294542	5	-0.150866	0.417595	5	-0.147746	0.535563	5			Nutrient replete vs. Nutrient depleted (24 hrs)	-0.2007	-1.499 to 1.097	No	ns	0.93
98.6333	0.105824	0.294542	5	-0.150866	0.417595	5	-0.147746	0.535563	5			Nutrient depleted (2 hrs) vs. Nutrient depleted (24 hrs)	-1.427	-2.725 to -0.1290	Yes	*	0.027
												Row 28
												Nutrient replete vs. Nutrient depleted (2 hrs)	1.209	-0.08910 to 2.507	No	ns	0.0741
												Nutrient replete vs. Nutrient depleted (24 hrs)	-0.2154	-1.513 to 1.082	No	ns	0.9199
												Nutrient depleted (2 hrs) vs. Nutrient depleted (24 hrs)	-1.424	-2.722 to -0.1263	Yes	*	0.0274
												Row 29
												Nutrient replete vs. Nutrient depleted (2 hrs)	1.191	-0.1073 to 2.488	No	ns	0.08
												Nutrient replete vs. Nutrient depleted (24 hrs)	-0.2307	-1.529 to 1.067	No	ns	0.9086
												Nutrient depleted (2 hrs) vs. Nutrient depleted (24 hrs)	-1.421	-2.719 to -0.1235	Yes	*	0.0278
												Row 30
												Nutrient replete vs. Nutrient depleted (2 hrs)	1.172	-0.1262 to 2.469	No	ns	0.0866
												Nutrient replete vs. Nutrient depleted (24 hrs)	-0.2467	-1.545 to 1.051	No	ns	0.8962
												Nutrient depleted (2 hrs) vs. Nutrient depleted (24 hrs)	-1.418	-2.716 to -0.1205	Yes	*	0.0282
												Row 31
												Nutrient replete vs. Nutrient depleted (2 hrs)	1.152	-0.1458 to 2.450	No	ns	0.0938
												Nutrient replete vs. Nutrient depleted (24 hrs)	-0.2632	-1.561 to 1.035	No	ns	0.8827
												Nutrient depleted (2 hrs) vs. Nutrient depleted (24 hrs)	-1.415	-2.713 to -0.1174	Yes	*	0.0286
												Row 32
												Nutrient replete vs. Nutrient depleted (2 hrs)	1.132	-0.1662 to 2.430	No	ns	0.1018
												Nutrient replete vs. Nutrient depleted (24 hrs)	-0.2804	-1.578 to 1.017	No	ns	0.868
												Nutrient depleted (2 hrs) vs. Nutrient depleted (24 hrs)	-1.412	-2.710 to -0.1142	Yes	*	0.0291
												Row 33
												Nutrient replete vs. Nutrient depleted (2 hrs)	1.111	-0.1873 to 2.408	No	ns	0.1107
												Nutrient replete vs. Nutrient depleted (24 hrs)	-0.2982	-1.596 to 0.9996	No	ns	0.8521
												Nutrient depleted (2 hrs) vs. Nutrient depleted (24 hrs)	-1.409	-2.707 to -0.1109	Yes	*	0.0295
												Row 34
												Nutrient replete vs. Nutrient depleted (2 hrs)	1.089	-0.2091 to 2.387	No	ns	0.1205
												Nutrient replete vs. Nutrient depleted (24 hrs)	-0.3166	-1.614 to 0.9812	No	ns	0.8349
												Nutrient depleted (2 hrs) vs. Nutrient depleted (24 hrs)	-1.405	-2.703 to -0.1075	Yes	*	0.03
												Row 35
												Nutrient replete vs. Nutrient depleted (2 hrs)	1.066	-0.2316 to 2.364	No	ns	0.1314
												Nutrient replete vs. Nutrient depleted (24 hrs)	-0.3356	-1.633 to 0.9622	No	ns	0.8165
												Nutrient depleted (2 hrs) vs. Nutrient depleted (24 hrs)	-1.402	-2.700 to -0.1040	Yes	*	0.0306
												Row 36
												Nutrient replete vs. Nutrient depleted (2 hrs)	1.043	-0.2549 to 2.341	No	ns	0.1433
												Nutrient replete vs. Nutrient depleted (24 hrs)	-0.3553	-1.653 to 0.9426	No	ns	0.7968
												Nutrient depleted (2 hrs) vs. Nutrient depleted (24 hrs)	-1.398	-2.696 to -0.1004	Yes	*	0.0311
												Row 37
												Nutrient replete vs. Nutrient depleted (2 hrs)	1.019	-0.2789 to 2.317	No	ns	0.1564
												Nutrient replete vs. Nutrient depleted (24 hrs)	-0.3755	-1.673 to 0.9223	No	ns	0.7759
												Nutrient depleted (2 hrs) vs. Nutrient depleted (24 hrs)	-1.394	-2.692 to -0.09660	Yes	*	0.0317
												Row 38
												Nutrient replete vs. Nutrient depleted (2 hrs)	0.9942	-0.3037 to 2.292	No	ns	0.1709
												Nutrient replete vs. Nutrient depleted (24 hrs)	-0.3964	-1.694 to 0.9015	No	ns	0.7538
												Nutrient depleted (2 hrs) vs. Nutrient depleted (24 hrs)	-1.391	-2.688 to -0.09273	Yes	*	0.0323
												Row 39
												Nutrient replete vs. Nutrient depleted (2 hrs)	0.9687	-0.3291 to 2.267	No	ns	0.1867
												Nutrient replete vs. Nutrient depleted (24 hrs)	-0.4179	-1.716 to 0.8800	No	ns	0.7305
												Nutrient depleted (2 hrs) vs. Nutrient depleted (24 hrs)	-1.387	-2.684 to -0.08875	Yes	*	0.0329
												Row 40
												Nutrient replete vs. Nutrient depleted (2 hrs)	0.9425	-0.3553 to 2.240	No	ns	0.2041
												Nutrient replete vs. Nutrient depleted (24 hrs)	-0.44	-1.738 to 0.8579	No	ns	0.706
												Nutrient depleted (2 hrs) vs. Nutrient depleted (24 hrs)	-1.382	-2.680 to -0.08465	Yes	*	0.0336
												Row 41
												Nutrient replete vs. Nutrient depleted (2 hrs)	0.9156	-0.3822 to 2.213	No	ns	0.2231
												Nutrient replete vs. Nutrient depleted (24 hrs)	-0.4627	-1.761 to 0.8352	No	ns	0.6805
												Nutrient depleted (2 hrs) vs. Nutrient depleted (24 hrs)	-1.378	-2.676 to -0.08043	Yes	*	0.0343
												Row 42
												Nutrient replete vs. Nutrient depleted (2 hrs)	0.888	-0.4099 to 2.186	No	ns	0.2438
												Nutrient replete vs. Nutrient depleted (24 hrs)	-0.486	-1.784 to 0.8118	No	ns	0.654
												Nutrient depleted (2 hrs) vs. Nutrient depleted (24 hrs)	-1.374	-2.672 to -0.07611	Yes	*	0.035
												Row 43
												Nutrient replete vs. Nutrient depleted (2 hrs)	0.8596	-0.4383 to 2.157	No	ns	0.2663
												Nutrient replete vs. Nutrient depleted (24 hrs)	-0.5099	-1.808 to 0.7879	No	ns	0.6266
												Nutrient depleted (2 hrs) vs. Nutrient depleted (24 hrs)	-1.37	-2.667 to -0.07167	Yes	*	0.0357
												Row 44
												Nutrient replete vs. Nutrient depleted (2 hrs)	0.8305	-0.4674 to 2.128	No	ns	0.2907
												Nutrient replete vs. Nutrient depleted (24 hrs)	-0.5345	-1.832 to 0.7633	No	ns	0.5984
												Nutrient depleted (2 hrs) vs. Nutrient depleted (24 hrs)	-1.365	-2.663 to -0.06711	Yes	*	0.0365
												Row 45
												Nutrient replete vs. Nutrient depleted (2 hrs)	0.8006	-0.4972 to 2.098	No	ns	0.317
												Nutrient replete vs. Nutrient depleted (24 hrs)	-0.5597	-1.857 to 0.7382	No	ns	0.5696
												Nutrient depleted (2 hrs) vs. Nutrient depleted (24 hrs)	-1.36	-2.658 to -0.06244	Yes	*	0.0374
												Row 46
												Nutrient replete vs. Nutrient depleted (2 hrs)	0.7701	-0.5278 to 2.068	No	ns	0.3454
												Nutrient replete vs. Nutrient depleted (24 hrs)	-0.5854	-1.883 to 0.7124	No	ns	0.5403
												Nutrient depleted (2 hrs) vs. Nutrient depleted (24 hrs)	-1.355	-2.653 to -0.05766	Yes	*	0.0382
												Row 47
												Nutrient replete vs. Nutrient depleted (2 hrs)	0.739	-0.5588 to 2.037	No	ns	0.3755
												Nutrient replete vs. Nutrient depleted (24 hrs)	-0.6115	-1.909 to 0.6863	No	ns	0.5109
												Nutrient depleted (2 hrs) vs. Nutrient depleted (24 hrs)	-1.351	-2.648 to -0.05270	Yes	*	0.0391
												Row 48
												Nutrient replete vs. Nutrient depleted (2 hrs)	0.7085	-0.5893 to 2.006	No	ns	0.4063
												Nutrient replete vs. Nutrient depleted (24 hrs)	-0.6366	-1.934 to 0.6612	No	ns	0.4831
												Nutrient depleted (2 hrs) vs. Nutrient depleted (24 hrs)	-1.345	-2.643 to -0.04725	Yes	*	0.0402
												Row 49
												Nutrient replete vs. Nutrient depleted (2 hrs)	0.6788	-0.6190 to 1.977	No	ns	0.4374
												Nutrient replete vs. Nutrient depleted (24 hrs)	-0.6603	-1.958 to 0.6376	No	ns	0.4572
												Nutrient depleted (2 hrs) vs. Nutrient depleted (24 hrs)	-1.339	-2.637 to -0.04124	Yes	*	0.0413
												Row 50
												Nutrient replete vs. Nutrient depleted (2 hrs)	0.6499	-0.6479 to 1.948	No	ns	0.4684
												Nutrient replete vs. Nutrient depleted (24 hrs)	-0.6826	-1.980 to 0.6153	No	ns	0.4334
												Nutrient depleted (2 hrs) vs. Nutrient depleted (24 hrs)	-1.333	-2.630 to -0.03467	Yes	*	0.0426
												Row 51
												Nutrient replete vs. Nutrient depleted (2 hrs)	0.6219	-0.6759 to 1.920	No	ns	0.4993
												Nutrient replete vs. Nutrient depleted (24 hrs)	-0.7035	-2.001 to 0.5944	No	ns	0.4115
												Nutrient depleted (2 hrs) vs. Nutrient depleted (24 hrs)	-1.325	-2.623 to -0.02754	Yes	*	0.044
												Row 52
												Nutrient replete vs. Nutrient depleted (2 hrs)	0.5947	-0.7031 to 1.893	No	ns	0.5298
												Nutrient replete vs. Nutrient depleted (24 hrs)	-0.723	-2.021 to 0.5748	No	ns	0.3915
												Nutrient depleted (2 hrs) vs. Nutrient depleted (24 hrs)	-1.318	-2.616 to -0.01985	Yes	*	0.0456
												Row 53
												Nutrient replete vs. Nutrient depleted (2 hrs)	0.5683	-0.7295 to 1.866	No	ns	0.5597
												Nutrient replete vs. Nutrient depleted (24 hrs)	-0.7411	-2.039 to 0.5567	No	ns	0.3734
												Nutrient depleted (2 hrs) vs. Nutrient depleted (24 hrs)	-1.309	-2.607 to -0.01160	Yes	*	0.0474
												Row 54
												Nutrient replete vs. Nutrient depleted (2 hrs)	0.5427	-0.7551 to 1.841	No	ns	0.589
												Nutrient replete vs. Nutrient depleted (24 hrs)	-0.7579	-2.056 to 0.5400	No	ns	0.357
												Nutrient depleted (2 hrs) vs. Nutrient depleted (24 hrs)	-1.301	-2.598 to -0.002794	Yes	*	0.0494
												Row 55
												Nutrient replete vs. Nutrient depleted (2 hrs)	0.518	-0.7798 to 1.816	No	ns	0.6174
												Nutrient replete vs. Nutrient depleted (24 hrs)	-0.7733	-2.071 to 0.5246	No	ns	0.3423
												Nutrient depleted (2 hrs) vs. Nutrient depleted (24 hrs)	-1.291	-2.589 to 0.006576	No	ns	0.0515
												Row 56
												Nutrient replete vs. Nutrient depleted (2 hrs)	0.4941	-0.8037 to 1.792	No	ns	0.6448
												Nutrient replete vs. Nutrient depleted (24 hrs)	-0.7872	-2.085 to 0.5106	No	ns	0.3293
												Nutrient depleted (2 hrs) vs. Nutrient depleted (24 hrs)	-1.281	-2.579 to 0.01651	No	ns	0.0539
												Row 57
												Nutrient replete vs. Nutrient depleted (2 hrs)	0.471	-0.8268 to 1.769	No	ns	0.6711
												Nutrient replete vs. Nutrient depleted (24 hrs)	-0.7998	-2.098 to 0.4980	No	ns	0.3177
												Nutrient depleted (2 hrs) vs. Nutrient depleted (24 hrs)	-1.271	-2.569 to 0.02700	No	ns	0.0565
												Row 58
												Nutrient replete vs. Nutrient depleted (2 hrs)	0.4487	-0.8491 to 1.747	No	ns	0.6962
												Nutrient replete vs. Nutrient depleted (24 hrs)	-0.8111	-2.109 to 0.4868	No	ns	0.3077
												Nutrient depleted (2 hrs) vs. Nutrient depleted (24 hrs)	-1.26	-2.558 to 0.03805	No	ns	0.0593
												Row 59
												Nutrient replete vs. Nutrient depleted (2 hrs)	0.4273	-0.8705 to 1.725	No	ns	0.7201
												Nutrient replete vs. Nutrient depleted (24 hrs)	-0.8209	-2.119 to 0.4770	No	ns	0.299
												Nutrient depleted (2 hrs) vs. Nutrient depleted (24 hrs)	-1.248	-2.546 to 0.04966	No	ns	0.0625
												Row 60
												Nutrient replete vs. Nutrient depleted (2 hrs)	0.4067	-0.8912 to 1.705	No	ns	0.7427
												Nutrient replete vs. Nutrient depleted (24 hrs)	-0.8293	-2.127 to 0.4685	No	ns	0.2916
												Nutrient depleted (2 hrs) vs. Nutrient depleted (24 hrs)	-1.236	-2.534 to 0.06184	No	ns	0.0659
												Row 61
												Nutrient replete vs. Nutrient depleted (2 hrs)	0.3869	-0.9110 to 1.685	No	ns	0.7639
												Nutrient replete vs. Nutrient depleted (24 hrs)	-0.8364	-2.134 to 0.4614	No	ns	0.2856
												Nutrient depleted (2 hrs) vs. Nutrient depleted (24 hrs)	-1.223	-2.521 to 0.07457	No	ns	0.0696
												Row 62
												Nutrient replete vs. Nutrient depleted (2 hrs)	0.3679	-0.9299 to 1.666	No	ns	0.7838
												Nutrient replete vs. Nutrient depleted (24 hrs)	-0.8421	-2.140 to 0.4558	No	ns	0.2808
												Nutrient depleted (2 hrs) vs. Nutrient depleted (24 hrs)	-1.21	-2.508 to 0.08786	No	ns	0.0737
												Row 63
												Nutrient replete vs. Nutrient depleted (2 hrs)	0.3498	-0.9481 to 1.648	No	ns	0.8024
												Nutrient replete vs. Nutrient depleted (24 hrs)	-0.8464	-2.144 to 0.4515	No	ns	0.2772
												Nutrient depleted (2 hrs) vs. Nutrient depleted (24 hrs)	-1.196	-2.494 to 0.1017	No	ns	0.0781
												Row 64
												Nutrient replete vs. Nutrient depleted (2 hrs)	0.3324	-0.9654 to 1.630	No	ns	0.8196
												Nutrient replete vs. Nutrient depleted (24 hrs)	-0.8493	-2.147 to 0.4486	No	ns	0.2748
												Nutrient depleted (2 hrs) vs. Nutrient depleted (24 hrs)	-1.182	-2.480 to 0.1161	No	ns	0.083
												Row 65
												Nutrient replete vs. Nutrient depleted (2 hrs)	0.3159	-0.9819 to 1.614	No	ns	0.8356
												Nutrient replete vs. Nutrient depleted (24 hrs)	-0.8508	-2.149 to 0.4470	No	ns	0.2735
												Nutrient depleted (2 hrs) vs. Nutrient depleted (24 hrs)	-1.167	-2.465 to 0.1311	No	ns	0.0883
												Row 66
												Nutrient replete vs. Nutrient depleted (2 hrs)	0.3003	-0.9976 to 1.598	No	ns	0.8502
												Nutrient replete vs. Nutrient depleted (24 hrs)	-0.8509	-2.149 to 0.4469	No	ns	0.2734
												Nutrient depleted (2 hrs) vs. Nutrient depleted (24 hrs)	-1.151	-2.449 to 0.1466	No	ns	0.0941
												Row 67
												Nutrient replete vs. Nutrient depleted (2 hrs)	0.2854	-1.012 to 1.583	No	ns	0.8636
												Nutrient replete vs. Nutrient depleted (24 hrs)	-0.8497	-2.148 to 0.4482	No	ns	0.2744
												Nutrient depleted (2 hrs) vs. Nutrient depleted (24 hrs)	-1.135	-2.433 to 0.1627	No	ns	0.1005
												Row 68
												Nutrient replete vs. Nutrient depleted (2 hrs)	0.2714	-1.026 to 1.569	No	ns	0.8758
												Nutrient replete vs. Nutrient depleted (24 hrs)	-0.8471	-2.145 to 0.4508	No	ns	0.2766
												Nutrient depleted (2 hrs) vs. Nutrient depleted (24 hrs)	-1.118	-2.416 to 0.1794	No	ns	0.1073
												Row 69
												Nutrient replete vs. Nutrient depleted (2 hrs)	0.2582	-1.040 to 1.556	No	ns	0.8869
												Nutrient replete vs. Nutrient depleted (24 hrs)	-0.843	-2.141 to 0.4548	No	ns	0.28
												Nutrient depleted (2 hrs) vs. Nutrient depleted (24 hrs)	-1.101	-2.399 to 0.1966	No	ns	0.1149
												Row 70
												Nutrient replete vs. Nutrient depleted (2 hrs)	0.2458	-1.052 to 1.544	No	ns	0.8969
												Nutrient replete vs. Nutrient depleted (24 hrs)	-0.8376	-2.135 to 0.4602	No	ns	0.2845
												Nutrient depleted (2 hrs) vs. Nutrient depleted (24 hrs)	-1.083	-2.381 to 0.2144	No	ns	0.123
												Row 71
												Nutrient replete vs. Nutrient depleted (2 hrs)	0.2342	-1.064 to 1.532	No	ns	0.9059
												Nutrient replete vs. Nutrient depleted (24 hrs)	-0.8309	-2.129 to 0.4670	No	ns	0.2903
												Nutrient depleted (2 hrs) vs. Nutrient depleted (24 hrs)	-1.065	-2.363 to 0.2327	No	ns	0.1319
												Row 72
												Nutrient replete vs. Nutrient depleted (2 hrs)	0.2235	-1.074 to 1.521	No	ns	0.914
												Nutrient replete vs. Nutrient depleted (24 hrs)	-0.8227	-2.121 to 0.4751	No	ns	0.2974
												Nutrient depleted (2 hrs) vs. Nutrient depleted (24 hrs)	-1.046	-2.344 to 0.2516	No	ns	0.1416
												Row 73
												Nutrient replete vs. Nutrient depleted (2 hrs)	0.2136	-1.084 to 1.511	No	ns	0.9211
												Nutrient replete vs. Nutrient depleted (24 hrs)	-0.8131	-2.111 to 0.4847	No	ns	0.3058
												Nutrient depleted (2 hrs) vs. Nutrient depleted (24 hrs)	-1.027	-2.325 to 0.2711	No	ns	0.1521
												Row 74
												Nutrient replete vs. Nutrient depleted (2 hrs)	0.2045	-1.093 to 1.502	No	ns	0.9274
												Nutrient replete vs. Nutrient depleted (24 hrs)	-0.8022	-2.100 to 0.4956	No	ns	0.3156
												Nutrient depleted (2 hrs) vs. Nutrient depleted (24 hrs)	-1.007	-2.305 to 0.2911	No	ns	0.1634
												Row 75
												Nutrient replete vs. Nutrient depleted (2 hrs)	0.1963	-1.102 to 1.494	No	ns	0.933
												Nutrient replete vs. Nutrient depleted (24 hrs)	-0.7899	-2.088 to 0.5080	No	ns	0.3268
												Nutrient depleted (2 hrs) vs. Nutrient depleted (24 hrs)	-0.9861	-2.284 to 0.3117	No	ns	0.1758
												Row 76
												Nutrient replete vs. Nutrient depleted (2 hrs)	0.1888	-1.109 to 1.487	No	ns	0.9378
												Nutrient replete vs. Nutrient depleted (24 hrs)	-0.7762	-2.074 to 0.5217	No	ns	0.3396
												Nutrient depleted (2 hrs) vs. Nutrient depleted (24 hrs)	-0.965	-2.263 to 0.3328	No	ns	0.1891
												Row 77
												Nutrient replete vs. Nutrient depleted (2 hrs)	0.1822	-1.116 to 1.480	No	ns	0.942
												Nutrient replete vs. Nutrient depleted (24 hrs)	-0.7611	-2.059 to 0.5368	No	ns	0.3539
												Nutrient depleted (2 hrs) vs. Nutrient depleted (24 hrs)	-0.9433	-2.241 to 0.3545	No	ns	0.2036
												Row 78
												Nutrient replete vs. Nutrient depleted (2 hrs)	0.1764	-1.121 to 1.474	No	ns	0.9455
												Nutrient replete vs. Nutrient depleted (24 hrs)	-0.7446	-2.042 to 0.5532	No	ns	0.37
												Nutrient depleted (2 hrs) vs. Nutrient depleted (24 hrs)	-0.921	-2.219 to 0.3768	No	ns	0.2192
												Row 79
												Nutrient replete vs. Nutrient depleted (2 hrs)	0.1715	-1.126 to 1.469	No	ns	0.9484
												Nutrient replete vs. Nutrient depleted (24 hrs)	-0.7267	-2.025 to 0.5711	No	ns	0.3877
												Nutrient depleted (2 hrs) vs. Nutrient depleted (24 hrs)	-0.8982	-2.196 to 0.3996	No	ns	0.236
												Row 80
												Nutrient replete vs. Nutrient depleted (2 hrs)	0.1673	-1.131 to 1.465	No	ns	0.9508
												Nutrient replete vs. Nutrient depleted (24 hrs)	-0.7075	-2.005 to 0.5903	No	ns	0.4074
												Nutrient depleted (2 hrs) vs. Nutrient depleted (24 hrs)	-0.8748	-2.173 to 0.4230	No	ns	0.254
												Row 81
												Nutrient replete vs. Nutrient depleted (2 hrs)	0.164	-1.134 to 1.462	No	ns	0.9527
												Nutrient replete vs. Nutrient depleted (24 hrs)	-0.6869	-1.985 to 0.6110	No	ns	0.4288
												Nutrient depleted (2 hrs) vs. Nutrient depleted (24 hrs)	-0.8509	-2.149 to 0.4469	No	ns	0.2734
												Row 82
												Nutrient replete vs. Nutrient depleted (2 hrs)	0.1615	-1.136 to 1.459	No	ns	0.9541
												Nutrient replete vs. Nutrient depleted (24 hrs)	-0.6649	-1.963 to 0.6330	No	ns	0.4523
												Nutrient depleted (2 hrs) vs. Nutrient depleted (24 hrs)	-0.8264	-2.124 to 0.4714	No	ns	0.2942
												Row 83
												Nutrient replete vs. Nutrient depleted (2 hrs)	0.1599	-1.138 to 1.458	No	ns	0.955
												Nutrient replete vs. Nutrient depleted (24 hrs)	-0.6415	-1.939 to 0.6564	No	ns	0.4777
												Nutrient depleted (2 hrs) vs. Nutrient depleted (24 hrs)	-0.8013	-2.099 to 0.4965	No	ns	0.3164
												Row 84
												Nutrient replete vs. Nutrient depleted (2 hrs)	0.159	-1.139 to 1.457	No	ns	0.9555
												Nutrient replete vs. Nutrient depleted (24 hrs)	-0.6167	-1.915 to 0.6812	No	ns	0.5051
												Nutrient depleted (2 hrs) vs. Nutrient depleted (24 hrs)	-0.7757	-2.074 to 0.5221	No	ns	0.34
												Row 85
												Nutrient replete vs. Nutrient depleted (2 hrs)	0.159	-1.139 to 1.457	No	ns	0.9555
												Nutrient replete vs. Nutrient depleted (24 hrs)	-0.5905	-1.888 to 0.7073	No	ns	0.5345
												Nutrient depleted (2 hrs) vs. Nutrient depleted (24 hrs)	-0.7495	-2.047 to 0.5483	No	ns	0.3652
												Row 86
												Nutrient replete vs. Nutrient depleted (2 hrs)	0.1598	-1.138 to 1.458	No	ns	0.955
												Nutrient replete vs. Nutrient depleted (24 hrs)	-0.563	-1.861 to 0.7349	No	ns	0.5659
												Nutrient depleted (2 hrs) vs. Nutrient depleted (24 hrs)	-0.7228	-2.021 to 0.5751	No	ns	0.3918
												Row 87
												Nutrient replete vs. Nutrient depleted (2 hrs)	0.1614	-1.136 to 1.459	No	ns	0.9541
												Nutrient replete vs. Nutrient depleted (24 hrs)	-0.534	-1.832 to 0.7638	No	ns	0.599
												Nutrient depleted (2 hrs) vs. Nutrient depleted (24 hrs)	-0.6955	-1.993 to 0.6024	No	ns	0.4198
												Row 88
												Nutrient replete vs. Nutrient depleted (2 hrs)	0.1639	-1.134 to 1.462	No	ns	0.9528
												Nutrient replete vs. Nutrient depleted (24 hrs)	-0.5037	-1.802 to 0.7941	No	ns	0.6338
												Nutrient depleted (2 hrs) vs. Nutrient depleted (24 hrs)	-0.6676	-1.965 to 0.6302	No	ns	0.4493
												Row 89
												Nutrient replete vs. Nutrient depleted (2 hrs)	0.1672	-1.131 to 1.465	No	ns	0.9509
												Nutrient replete vs. Nutrient depleted (24 hrs)	-0.472	-1.770 to 0.8258	No	ns	0.6699
												Nutrient depleted (2 hrs) vs. Nutrient depleted (24 hrs)	-0.6392	-1.937 to 0.6587	No	ns	0.4802
												Row 90
												Nutrient replete vs. Nutrient depleted (2 hrs)	0.1711	-1.127 to 1.469	No	ns	0.9486
												Nutrient replete vs. Nutrient depleted (24 hrs)	-0.4393	-1.737 to 0.8585	No	ns	0.7068
												Nutrient depleted (2 hrs) vs. Nutrient depleted (24 hrs)	-0.6104	-1.908 to 0.6874	No	ns	0.5121
												Row 91
												Nutrient replete vs. Nutrient depleted (2 hrs)	0.1751	-1.123 to 1.473	No	ns	0.9463
												Nutrient replete vs. Nutrient depleted (24 hrs)	-0.407	-1.705 to 0.8908	No	ns	0.7423
												Nutrient depleted (2 hrs) vs. Nutrient depleted (24 hrs)	-0.5821	-1.880 to 0.7157	No	ns	0.544
												Row 92
												Nutrient replete vs. Nutrient depleted (2 hrs)	0.179	-1.119 to 1.477	No	ns	0.9439
												Nutrient replete vs. Nutrient depleted (24 hrs)	-0.3755	-1.673 to 0.9223	No	ns	0.7759
												Nutrient depleted (2 hrs) vs. Nutrient depleted (24 hrs)	-0.5545	-1.852 to 0.7433	No	ns	0.5755
												Row 93
												Nutrient replete vs. Nutrient depleted (2 hrs)	0.1828	-1.115 to 1.481	No	ns	0.9416
												Nutrient replete vs. Nutrient depleted (24 hrs)	-0.3448	-1.643 to 0.9531	No	ns	0.8074
												Nutrient depleted (2 hrs) vs. Nutrient depleted (24 hrs)	-0.5276	-1.825 to 0.7703	No	ns	0.6064
												Row 94
												Nutrient replete vs. Nutrient depleted (2 hrs)	0.1865	-1.111 to 1.484	No	ns	0.9393
												Nutrient replete vs. Nutrient depleted (24 hrs)	-0.3148	-1.613 to 0.9830	No	ns	0.8366
												Nutrient depleted (2 hrs) vs. Nutrient depleted (24 hrs)	-0.5013	-1.799 to 0.7965	No	ns	0.6365
												Row 95
												Nutrient replete vs. Nutrient depleted (2 hrs)	0.1901	-1.108 to 1.488	No	ns	0.937
												Nutrient replete vs. Nutrient depleted (24 hrs)	-0.2856	-1.583 to 1.012	No	ns	0.8634
												Nutrient depleted (2 hrs) vs. Nutrient depleted (24 hrs)	-0.4757	-1.774 to 0.8221	No	ns	0.6657
												Row 96
												Nutrient replete vs. Nutrient depleted (2 hrs)	0.1936	-1.104 to 1.491	No	ns	0.9347
												Nutrient replete vs. Nutrient depleted (24 hrs)	-0.2572	-1.555 to 1.041	No	ns	0.8877
												Nutrient depleted (2 hrs) vs. Nutrient depleted (24 hrs)	-0.4508	-1.749 to 0.8470	No	ns	0.6939
												Row 97
												Nutrient replete vs. Nutrient depleted (2 hrs)	0.197	-1.101 to 1.495	No	ns	0.9325
												Nutrient replete vs. Nutrient depleted (24 hrs)	-0.2296	-1.527 to 1.068	No	ns	0.9095
												Nutrient depleted (2 hrs) vs. Nutrient depleted (24 hrs)	-0.4266	-1.724 to 0.8713	No	ns	0.7209
												Row 98
												Nutrient replete vs. Nutrient depleted (2 hrs)	0.2003	-1.098 to 1.498	No	ns	0.9303
												Nutrient replete vs. Nutrient depleted (24 hrs)	-0.2027	-1.501 to 1.095	No	ns	0.9287
												Nutrient depleted (2 hrs) vs. Nutrient depleted (24 hrs)	-0.403	-1.701 to 0.8948	No	ns	0.7466
												Row 99
												Nutrient replete vs. Nutrient depleted (2 hrs)	0.2036	-1.094 to 1.501	No	ns	0.9281
												Nutrient replete vs. Nutrient depleted (24 hrs)	-0.1766	-1.474 to 1.121	No	ns	0.9454
												Nutrient depleted (2 hrs) vs. Nutrient depleted (24 hrs)	-0.3801	-1.678 to 0.9177	No	ns	0.7711
												Row 100
												Nutrient replete vs. Nutrient depleted (2 hrs)	0.2067	-1.091 to 1.505	No	ns	0.926
												Nutrient replete vs. Nutrient depleted (24 hrs)	-0.1512	-1.449 to 1.147	No	ns	0.9597
												Nutrient depleted (2 hrs) vs. Nutrient depleted (24 hrs)	-0.3579	-1.656 to 0.9399	No	ns	0.7941
												Row 101
												Nutrient replete vs. Nutrient depleted (2 hrs)	0.2097	-1.088 to 1.508	No	ns	0.9239
												Nutrient replete vs. Nutrient depleted (24 hrs)	-0.1266	-1.424 to 1.171	No	ns	0.9715
												Nutrient depleted (2 hrs) vs. Nutrient depleted (24 hrs)	-0.3364	-1.634 to 0.9615	No	ns	0.8158
												Row 102
												Nutrient replete vs. Nutrient depleted (2 hrs)	0.2127	-1.085 to 1.511	No	ns	0.9218
												Nutrient replete vs. Nutrient depleted (24 hrs)	-0.1028	-1.401 to 1.195	No	ns	0.9811
												Nutrient depleted (2 hrs) vs. Nutrient depleted (24 hrs)	-0.3155	-1.613 to 0.9823	No	ns	0.836
												Row 103
												Nutrient replete vs. Nutrient depleted (2 hrs)	0.2155	-1.082 to 1.513	No	ns	0.9198
												Nutrient replete vs. Nutrient depleted (24 hrs)	-0.07979	-1.378 to 1.218	No	ns	0.9886
												Nutrient depleted (2 hrs) vs. Nutrient depleted (24 hrs)	-0.2953	-1.593 to 1.003	No	ns	0.8547
												Row 104
												Nutrient replete vs. Nutrient depleted (2 hrs)	0.2183	-1.080 to 1.516	No	ns	0.9178
												Nutrient replete vs. Nutrient depleted (24 hrs)	-0.05753	-1.355 to 1.240	No	ns	0.9941
												Nutrient depleted (2 hrs) vs. Nutrient depleted (24 hrs)	-0.2758	-1.574 to 1.022	No	ns	0.872
												Row 105
												Nutrient replete vs. Nutrient depleted (2 hrs)	0.2209	-1.077 to 1.519	No	ns	0.9159
												Nutrient replete vs. Nutrient depleted (24 hrs)	-0.03603	-1.334 to 1.262	No	ns	0.9977
												Nutrient depleted (2 hrs) vs. Nutrient depleted (24 hrs)	-0.2569	-1.555 to 1.041	No	ns	0.8879
												Row 106
												Nutrient replete vs. Nutrient depleted (2 hrs)	0.2235	-1.074 to 1.521	No	ns	0.914
												Nutrient replete vs. Nutrient depleted (24 hrs)	-0.0153	-1.313 to 1.283	No	ns	0.9996
												Nutrient depleted (2 hrs) vs. Nutrient depleted (24 hrs)	-0.2388	-1.537 to 1.059	No	ns	0.9024
												Row 107
												Nutrient replete vs. Nutrient depleted (2 hrs)	0.2259	-1.072 to 1.524	No	ns	0.9122
												Nutrient replete vs. Nutrient depleted (24 hrs)	0.004653	-1.293 to 1.302	No	ns	>0.9999
												Nutrient depleted (2 hrs) vs. Nutrient depleted (24 hrs)	-0.2213	-1.519 to 1.077	No	ns	0.9156
												Row 108
												Nutrient replete vs. Nutrient depleted (2 hrs)	0.2283	-1.070 to 1.526	No	ns	0.9104
												Nutrient replete vs. Nutrient depleted (24 hrs)	0.02384	-1.274 to 1.322	No	ns	0.999
												Nutrient depleted (2 hrs) vs. Nutrient depleted (24 hrs)	-0.2045	-1.502 to 1.093	No	ns	0.9275
												Row 109
												Nutrient replete vs. Nutrient depleted (2 hrs)	0.2306	-1.067 to 1.528	No	ns	0.9087
												Nutrient replete vs. Nutrient depleted (24 hrs)	0.04226	-1.256 to 1.340	No	ns	0.9968
												Nutrient depleted (2 hrs) vs. Nutrient depleted (24 hrs)	-0.1883	-1.486 to 1.110	No	ns	0.9381
												Row 110
												Nutrient replete vs. Nutrient depleted (2 hrs)	0.2328	-1.065 to 1.531	No	ns	0.9071
												Nutrient replete vs. Nutrient depleted (24 hrs)	0.05991	-1.238 to 1.358	No	ns	0.9936
												Nutrient depleted (2 hrs) vs. Nutrient depleted (24 hrs)	-0.1729	-1.471 to 1.125	No	ns	0.9476
												Row 111
												Nutrient replete vs. Nutrient depleted (2 hrs)	0.2349	-1.063 to 1.533	No	ns	0.9055
												Nutrient replete vs. Nutrient depleted (24 hrs)	0.07679	-1.221 to 1.375	No	ns	0.9894
												Nutrient depleted (2 hrs) vs. Nutrient depleted (24 hrs)	-0.1581	-1.456 to 1.140	No	ns	0.956
												Row 112
												Nutrient replete vs. Nutrient depleted (2 hrs)	0.2368	-1.061 to 1.535	No	ns	0.9039
												Nutrient replete vs. Nutrient depleted (24 hrs)	0.0929	-1.205 to 1.391	No	ns	0.9846
												Nutrient depleted (2 hrs) vs. Nutrient depleted (24 hrs)	-0.1439	-1.442 to 1.154	No	ns	0.9634
												Row 113
												Nutrient replete vs. Nutrient depleted (2 hrs)	0.2387	-1.059 to 1.537	No	ns	0.9025
												Nutrient replete vs. Nutrient depleted (24 hrs)	0.1082	-1.190 to 1.406	No	ns	0.9791
												Nutrient depleted (2 hrs) vs. Nutrient depleted (24 hrs)	-0.1305	-1.428 to 1.167	No	ns	0.9698
												Row 114
												Nutrient replete vs. Nutrient depleted (2 hrs)	0.2405	-1.057 to 1.538	No	ns	0.9011
												Nutrient replete vs. Nutrient depleted (24 hrs)	0.1228	-1.175 to 1.421	No	ns	0.9732
												Nutrient depleted (2 hrs) vs. Nutrient depleted (24 hrs)	-0.1177	-1.416 to 1.180	No	ns	0.9753
												Row 115
												Nutrient replete vs. Nutrient depleted (2 hrs)	0.2422	-1.056 to 1.540	No	ns	0.8997
												Nutrient replete vs. Nutrient depleted (24 hrs)	0.1366	-1.161 to 1.434	No	ns	0.9669
												Nutrient depleted (2 hrs) vs. Nutrient depleted (24 hrs)	-0.1056	-1.403 to 1.192	No	ns	0.9801
												Row 116
												Nutrient replete vs. Nutrient depleted (2 hrs)	0.2439	-1.054 to 1.542	No	ns	0.8985
												Nutrient replete vs. Nutrient depleted (24 hrs)	0.1496	-1.148 to 1.447	No	ns	0.9605
												Nutrient depleted (2 hrs) vs. Nutrient depleted (24 hrs)	-0.09421	-1.392 to 1.204	No	ns	0.9841
												Row 117
												Nutrient replete vs. Nutrient depleted (2 hrs)	0.2454	-1.052 to 1.543	No	ns	0.8973
												Nutrient replete vs. Nutrient depleted (24 hrs)	0.1619	-1.136 to 1.460	No	ns	0.9539
												Nutrient depleted (2 hrs) vs. Nutrient depleted (24 hrs)	-0.08347	-1.381 to 1.214	No	ns	0.9875
												Row 118
												Nutrient replete vs. Nutrient depleted (2 hrs)	0.2468	-1.051 to 1.545	No	ns	0.8961
												Nutrient replete vs. Nutrient depleted (24 hrs)	0.1734	-1.124 to 1.471	No	ns	0.9473
												Nutrient depleted (2 hrs) vs. Nutrient depleted (24 hrs)	-0.07339	-1.371 to 1.224	No	ns	0.9903
												Row 119
												Nutrient replete vs. Nutrient depleted (2 hrs)	0.2481	-1.050 to 1.546	No	ns	0.8951
												Nutrient replete vs. Nutrient depleted (24 hrs)	0.1841	-1.114 to 1.482	No	ns	0.9408
												Nutrient depleted (2 hrs) vs. Nutrient depleted (24 hrs)	-0.064	-1.362 to 1.234	No	ns	0.9927
												Row 120
												Nutrient replete vs. Nutrient depleted (2 hrs)	0.2493	-1.048 to 1.547	No	ns	0.8941
												Nutrient replete vs. Nutrient depleted (24 hrs)	0.1941	-1.104 to 1.492	No	ns	0.9344
												Nutrient depleted (2 hrs) vs. Nutrient depleted (24 hrs)	-0.05527	-1.353 to 1.243	No	ns	0.9945
												Row 121
												Nutrient replete vs. Nutrient depleted (2 hrs)	0.2505	-1.047 to 1.548	No	ns	0.8932
												Nutrient replete vs. Nutrient depleted (24 hrs)	0.2032	-1.095 to 1.501	No	ns	0.9283
												Nutrient depleted (2 hrs) vs. Nutrient depleted (24 hrs)	-0.04723	-1.345 to 1.251	No	ns	0.996
												Row 122
												Nutrient replete vs. Nutrient depleted (2 hrs)	0.2515	-1.046 to 1.549	No	ns	0.8924
												Nutrient replete vs. Nutrient depleted (24 hrs)	0.2117	-1.086 to 1.510	No	ns	0.9225
												Nutrient depleted (2 hrs) vs. Nutrient depleted (24 hrs)	-0.03985	-1.338 to 1.258	No	ns	0.9971
												Row 123
												Nutrient replete vs. Nutrient depleted (2 hrs)	0.2525	-1.045 to 1.550	No	ns	0.8916
												Nutrient replete vs. Nutrient depleted (24 hrs)	0.2193	-1.079 to 1.517	No	ns	0.917
												Nutrient depleted (2 hrs) vs. Nutrient depleted (24 hrs)	-0.03315	-1.331 to 1.265	No	ns	0.998
												Row 124
												Nutrient replete vs. Nutrient depleted (2 hrs)	0.2533	-1.045 to 1.551	No	ns	0.8909
												Nutrient replete vs. Nutrient depleted (24 hrs)	0.2262	-1.072 to 1.524	No	ns	0.912
												Nutrient depleted (2 hrs) vs. Nutrient depleted (24 hrs)	-0.02713	-1.325 to 1.271	No	ns	0.9987
												Row 125
												Nutrient replete vs. Nutrient depleted (2 hrs)	0.2541	-1.044 to 1.552	No	ns	0.8903
												Nutrient replete vs. Nutrient depleted (24 hrs)	0.2323	-1.066 to 1.530	No	ns	0.9074
												Nutrient depleted (2 hrs) vs. Nutrient depleted (24 hrs)	-0.02178	-1.320 to 1.276	No	ns	0.9991
												Row 126
												Nutrient replete vs. Nutrient depleted (2 hrs)	0.2547	-1.043 to 1.553	No	ns	0.8898
												Nutrient replete vs. Nutrient depleted (24 hrs)	0.2376	-1.060 to 1.535	No	ns	0.9033
												Nutrient depleted (2 hrs) vs. Nutrient depleted (24 hrs)	-0.0171	-1.315 to 1.281	No	ns	0.9995
												Row 127
												Nutrient replete vs. Nutrient depleted (2 hrs)	0.2553	-1.043 to 1.553	No	ns	0.8893
												Nutrient replete vs. Nutrient depleted (24 hrs)	0.2422	-1.056 to 1.540	No	ns	0.8998
												Nutrient depleted (2 hrs) vs. Nutrient depleted (24 hrs)	-0.0131	-1.311 to 1.285	No	ns	0.9997
												Row 128
												Nutrient replete vs. Nutrient depleted (2 hrs)	0.2558	-1.042 to 1.554	No	ns	0.8889
												Nutrient replete vs. Nutrient depleted (24 hrs)	0.246	-1.052 to 1.544	No	ns	0.8968
												Nutrient depleted (2 hrs) vs. Nutrient depleted (24 hrs)	-0.009772	-1.308 to 1.288	No	ns	0.9998
												Row 129
												Nutrient replete vs. Nutrient depleted (2 hrs)	0.2561	-1.042 to 1.554	No	ns	0.8886
												Nutrient replete vs. Nutrient depleted (24 hrs)	0.249	-1.049 to 1.547	No	ns	0.8944
												Nutrient depleted (2 hrs) vs. Nutrient depleted (24 hrs)	-0.00712	-1.305 to 1.291	No	ns	>0.9999
												Row 130
												Nutrient replete vs. Nutrient depleted (2 hrs)	0.2564	-1.041 to 1.554	No	ns	0.8884
												Nutrient replete vs. Nutrient depleted (24 hrs)	0.2513	-1.047 to 1.549	No	ns	0.8926
												Nutrient depleted (2 hrs) vs. Nutrient depleted (24 hrs)	-0.005142	-1.303 to 1.293	No	ns	>0.9999
												Row 131
												Nutrient replete vs. Nutrient depleted (2 hrs)	0.2566	-1.041 to 1.554	No	ns	0.8882
												Nutrient replete vs. Nutrient depleted (24 hrs)	0.2527	-1.045 to 1.551	No	ns	0.8914
												Nutrient depleted (2 hrs) vs. Nutrient depleted (24 hrs)	-0.003839	-1.302 to 1.294	No	ns	>0.9999
												Row 132
												Nutrient replete vs. Nutrient depleted (2 hrs)	0.2567	-1.041 to 1.555	No	ns	0.8882
												Nutrient replete vs. Nutrient depleted (24 hrs)	0.2535	-1.044 to 1.551	No	ns	0.8908
												Nutrient depleted (2 hrs) vs. Nutrient depleted (24 hrs)	-0.003211	-1.301 to 1.295	No	ns	>0.9999
												Row 133
												Nutrient replete vs. Nutrient depleted (2 hrs)	0.2567	-1.041 to 1.555	No	ns	0.8881
												Nutrient replete vs. Nutrient depleted (24 hrs)	0.2536	-1.044 to 1.551	No	ns	0.8907
												Nutrient depleted (2 hrs) vs. Nutrient depleted (24 hrs)	-0.00312	-1.301 to 1.295	No	ns	>0.9999
												Row 134
												Nutrient replete vs. Nutrient depleted (2 hrs)	0.2567	-1.041 to 1.555	No	ns	0.8881
												Nutrient replete vs. Nutrient depleted (24 hrs)	0.2536	-1.044 to 1.551	No	ns	0.8907
												Nutrient depleted (2 hrs) vs. Nutrient depleted (24 hrs)	-0.00312	-1.301 to 1.295	No	ns	>0.9999
												Row 135
												Nutrient replete vs. Nutrient depleted (2 hrs)	0.2567	-1.041 to 1.555	No	ns	0.8881
												Nutrient replete vs. Nutrient depleted (24 hrs)	0.2536	-1.044 to 1.551	No	ns	0.8907
												Nutrient depleted (2 hrs) vs. Nutrient depleted (24 hrs)	-0.00312	-1.301 to 1.295	No	ns	>0.9999
												Test details	Mean 1	Mean 2	Mean Diff.	SE of diff.	N1	N2	q	DF
												Row 1
												Nutrient replete vs. Nutrient depleted (2 hrs)	3.534	2.108	1.426	0.5532	5	5	3.646	1620
												Nutrient replete vs. Nutrient depleted (24 hrs)	3.534	3.566	-0.03185	0.5532	5	5	0.0814	1620
												Nutrient depleted (2 hrs) vs. Nutrient depleted (24 hrs)	2.108	3.566	-1.458	0.5532	5	5	3.727	1620
												Row 2
												Nutrient replete vs. Nutrient depleted (2 hrs)	3.534	2.108	1.426	0.5532	5	5	3.646	1620
												Nutrient replete vs. Nutrient depleted (24 hrs)	3.534	3.566	-0.03185	0.5532	5	5	0.0814	1620
												Nutrient depleted (2 hrs) vs. Nutrient depleted (24 hrs)	2.108	3.566	-1.458	0.5532	5	5	3.727	1620
												Row 3
												Nutrient replete vs. Nutrient depleted (2 hrs)	3.534	2.108	1.426	0.5532	5	5	3.646	1620
												Nutrient replete vs. Nutrient depleted (24 hrs)	3.534	3.566	-0.03185	0.5532	5	5	0.0814	1620
												Nutrient depleted (2 hrs) vs. Nutrient depleted (24 hrs)	2.108	3.566	-1.458	0.5532	5	5	3.727	1620
												Row 4
												Nutrient replete vs. Nutrient depleted (2 hrs)	3.534	2.108	1.426	0.5532	5	5	3.646	1620
												Nutrient replete vs. Nutrient depleted (24 hrs)	3.534	3.566	-0.03193	0.5532	5	5	0.08162	1620
												Nutrient depleted (2 hrs) vs. Nutrient depleted (24 hrs)	2.108	3.566	-1.458	0.5532	5	5	3.727	1620
												Row 5
												Nutrient replete vs. Nutrient depleted (2 hrs)	3.532	2.107	1.426	0.5532	5	5	3.644	1620
												Nutrient replete vs. Nutrient depleted (24 hrs)	3.532	3.565	-0.0325	0.5532	5	5	0.08308	1620
												Nutrient depleted (2 hrs) vs. Nutrient depleted (24 hrs)	2.107	3.565	-1.458	0.5532	5	5	3.727	1620
												Row 6
												Nutrient replete vs. Nutrient depleted (2 hrs)	3.529	2.105	1.424	0.5532	5	5	3.64	1620
												Nutrient replete vs. Nutrient depleted (24 hrs)	3.529	3.563	-0.03369	0.5532	5	5	0.08612	1620
												Nutrient depleted (2 hrs) vs. Nutrient depleted (24 hrs)	2.105	3.563	-1.458	0.5532	5	5	3.727	1620
												Row 7
												Nutrient replete vs. Nutrient depleted (2 hrs)	3.525	2.103	1.422	0.5532	5	5	3.635	1620
												Nutrient replete vs. Nutrient depleted (24 hrs)	3.525	3.56	-0.03549	0.5532	5	5	0.09073	1620
												Nutrient depleted (2 hrs) vs. Nutrient depleted (24 hrs)	2.103	3.56	-1.458	0.5532	5	5	3.726	1620
												Row 8
												Nutrient replete vs. Nutrient depleted (2 hrs)	3.518	2.099	1.419	0.5532	5	5	3.628	1620
												Nutrient replete vs. Nutrient depleted (24 hrs)	3.518	3.556	-0.03791	0.5532	5	5	0.09691	1620
												Nutrient depleted (2 hrs) vs. Nutrient depleted (24 hrs)	2.099	3.556	-1.457	0.5532	5	5	3.725	1620
												Row 9
												Nutrient replete vs. Nutrient depleted (2 hrs)	3.51	2.095	1.416	0.5532	5	5	3.618	1620
												Nutrient replete vs. Nutrient depleted (24 hrs)	3.51	3.551	-0.04094	0.5532	5	5	0.1047	1620
												Nutrient depleted (2 hrs) vs. Nutrient depleted (24 hrs)	2.095	3.551	-1.456	0.5532	5	5	3.723	1620
												Row 10
												Nutrient replete vs. Nutrient depleted (2 hrs)	3.501	2.09	1.411	0.5532	5	5	3.607	1620
												Nutrient replete vs. Nutrient depleted (24 hrs)	3.501	3.545	-0.04459	0.5532	5	5	0.114	1620
												Nutrient depleted (2 hrs) vs. Nutrient depleted (24 hrs)	2.09	3.545	-1.456	0.5532	5	5	3.721	1620
												Row 11
												Nutrient replete vs. Nutrient depleted (2 hrs)	3.49	2.083	1.406	0.5532	5	5	3.594	1620
												Nutrient replete vs. Nutrient depleted (24 hrs)	3.49	3.538	-0.04885	0.5532	5	5	0.1249	1620
												Nutrient depleted (2 hrs) vs. Nutrient depleted (24 hrs)	2.083	3.538	-1.455	0.5532	5	5	3.719	1620
												Row 12
												Nutrient replete vs. Nutrient depleted (2 hrs)	3.477	2.076	1.4	0.5532	5	5	3.58	1620
												Nutrient replete vs. Nutrient depleted (24 hrs)	3.477	3.531	-0.05373	0.5532	5	5	0.1373	1620
												Nutrient depleted (2 hrs) vs. Nutrient depleted (24 hrs)	2.076	3.531	-1.454	0.5532	5	5	3.717	1620
												Row 13
												Nutrient replete vs. Nutrient depleted (2 hrs)	3.462	2.069	1.394	0.5532	5	5	3.563	1620
												Nutrient replete vs. Nutrient depleted (24 hrs)	3.462	3.522	-0.05922	0.5532	5	5	0.1514	1620
												Nutrient depleted (2 hrs) vs. Nutrient depleted (24 hrs)	2.069	3.522	-1.453	0.5532	5	5	3.714	1620
												Row 14
												Nutrient replete vs. Nutrient depleted (2 hrs)	3.446	2.06	1.387	0.5532	5	5	3.545	1620
												Nutrient replete vs. Nutrient depleted (24 hrs)	3.446	3.512	-0.06533	0.5532	5	5	0.167	1620
												Nutrient depleted (2 hrs) vs. Nutrient depleted (24 hrs)	2.06	3.512	-1.452	0.5532	5	5	3.712	1620
												Row 15
												Nutrient replete vs. Nutrient depleted (2 hrs)	3.429	2.05	1.379	0.5532	5	5	3.524	1620
												Nutrient replete vs. Nutrient depleted (24 hrs)	3.429	3.501	-0.07205	0.5532	5	5	0.1842	1620
												Nutrient depleted (2 hrs) vs. Nutrient depleted (24 hrs)	2.05	3.501	-1.451	0.5532	5	5	3.708	1620
												Row 16
												Nutrient replete vs. Nutrient depleted (2 hrs)	3.41	2.04	1.37	0.5532	5	5	3.502	1620
												Nutrient replete vs. Nutrient depleted (24 hrs)	3.41	3.489	-0.07939	0.5532	5	5	0.2029	1620
												Nutrient depleted (2 hrs) vs. Nutrient depleted (24 hrs)	2.04	3.489	-1.449	0.5532	5	5	3.705	1620
												Row 17
												Nutrient replete vs. Nutrient depleted (2 hrs)	3.389	2.028	1.361	0.5532	5	5	3.478	1620
												Nutrient replete vs. Nutrient depleted (24 hrs)	3.389	3.476	-0.08734	0.5532	5	5	0.2233	1620
												Nutrient depleted (2 hrs) vs. Nutrient depleted (24 hrs)	2.028	3.476	-1.448	0.5532	5	5	3.701	1620
												Row 18
												Nutrient replete vs. Nutrient depleted (2 hrs)	3.366	2.016	1.35	0.5532	5	5	3.452	1620
												Nutrient replete vs. Nutrient depleted (24 hrs)	3.366	3.462	-0.09591	0.5532	5	5	0.2452	1620
												Nutrient depleted (2 hrs) vs. Nutrient depleted (24 hrs)	2.016	3.462	-1.446	0.5532	5	5	3.697	1620
												Row 19
												Nutrient replete vs. Nutrient depleted (2 hrs)	3.342	2.003	1.34	0.5532	5	5	3.424	1620
												Nutrient replete vs. Nutrient depleted (24 hrs)	3.342	3.448	-0.1051	0.5532	5	5	0.2686	1620
												Nutrient depleted (2 hrs) vs. Nutrient depleted (24 hrs)	2.003	3.448	-1.445	0.5532	5	5	3.693	1620
												Row 20
												Nutrient replete vs. Nutrient depleted (2 hrs)	3.317	1.989	1.328	0.5532	5	5	3.394	1620
												Nutrient replete vs. Nutrient depleted (24 hrs)	3.317	3.432	-0.1149	0.5532	5	5	0.2937	1620
												Nutrient depleted (2 hrs) vs. Nutrient depleted (24 hrs)	1.989	3.432	-1.443	0.5532	5	5	3.688	1620
												Row 21
												Nutrient replete vs. Nutrient depleted (2 hrs)	3.29	1.974	1.316	0.5532	5	5	3.363	1620
												Nutrient replete vs. Nutrient depleted (24 hrs)	3.29	3.415	-0.1253	0.5532	5	5	0.3203	1620
												Nutrient depleted (2 hrs) vs. Nutrient depleted (24 hrs)	1.974	3.415	-1.441	0.5532	5	5	3.683	1620
												Row 22
												Nutrient replete vs. Nutrient depleted (2 hrs)	3.261	1.958	1.302	0.5532	5	5	3.329	1620
												Nutrient replete vs. Nutrient depleted (24 hrs)	3.261	3.397	-0.1363	0.5532	5	5	0.3485	1620
												Nutrient depleted (2 hrs) vs. Nutrient depleted (24 hrs)	1.958	3.397	-1.439	0.5532	5	5	3.678	1620
												Row 23
												Nutrient replete vs. Nutrient depleted (2 hrs)	3.23	1.942	1.289	0.5532	5	5	3.294	1620
												Nutrient replete vs. Nutrient depleted (24 hrs)	3.23	3.378	-0.148	0.5532	5	5	0.3782	1620
												Nutrient depleted (2 hrs) vs. Nutrient depleted (24 hrs)	1.942	3.378	-1.437	0.5532	5	5	3.672	1620
												Row 24
												Nutrient replete vs. Nutrient depleted (2 hrs)	3.198	1.924	1.274	0.5532	5	5	3.257	1620
												Nutrient replete vs. Nutrient depleted (24 hrs)	3.198	3.358	-0.1602	0.5532	5	5	0.4096	1620
												Nutrient depleted (2 hrs) vs. Nutrient depleted (24 hrs)	1.924	3.358	-1.434	0.5532	5	5	3.667	1620
												Row 25
												Nutrient replete vs. Nutrient depleted (2 hrs)	3.164	1.906	1.259	0.5532	5	5	3.218	1620
												Nutrient replete vs. Nutrient depleted (24 hrs)	3.164	3.338	-0.1731	0.5532	5	5	0.4425	1620
												Nutrient depleted (2 hrs) vs. Nutrient depleted (24 hrs)	1.906	3.338	-1.432	0.5532	5	5	3.66	1620
												Row 26
												Nutrient replete vs. Nutrient depleted (2 hrs)	3.129	1.886	1.243	0.5532	5	5	3.177	1620
												Nutrient replete vs. Nutrient depleted (24 hrs)	3.129	3.316	-0.1866	0.5532	5	5	0.4769	1620
												Nutrient depleted (2 hrs) vs. Nutrient depleted (24 hrs)	1.886	3.316	-1.429	0.5532	5	5	3.654	1620
												Row 27
												Nutrient replete vs. Nutrient depleted (2 hrs)	3.092	1.866	1.226	0.5532	5	5	3.134	1620
												Nutrient replete vs. Nutrient depleted (24 hrs)	3.092	3.293	-0.2007	0.5532	5	5	0.513	1620
												Nutrient depleted (2 hrs) vs. Nutrient depleted (24 hrs)	1.866	3.293	-1.427	0.5532	5	5	3.647	1620
												Row 28
												Nutrient replete vs. Nutrient depleted (2 hrs)	3.054	1.845	1.209	0.5532	5	5	3.09	1620
												Nutrient replete vs. Nutrient depleted (24 hrs)	3.054	3.269	-0.2154	0.5532	5	5	0.5506	1620
												Nutrient depleted (2 hrs) vs. Nutrient depleted (24 hrs)	1.845	3.269	-1.424	0.5532	5	5	3.64	1620
												Row 29
												Nutrient replete vs. Nutrient depleted (2 hrs)	3.014	1.823	1.191	0.5532	5	5	3.043	1620
												Nutrient replete vs. Nutrient depleted (24 hrs)	3.014	3.244	-0.2307	0.5532	5	5	0.5898	1620
												Nutrient depleted (2 hrs) vs. Nutrient depleted (24 hrs)	1.823	3.244	-1.421	0.5532	5	5	3.633	1620
												Row 30
												Nutrient replete vs. Nutrient depleted (2 hrs)	2.972	1.8	1.172	0.5532	5	5	2.995	1620
												Nutrient replete vs. Nutrient depleted (24 hrs)	2.972	3.218	-0.2467	0.5532	5	5	0.6306	1620
												Nutrient depleted (2 hrs) vs. Nutrient depleted (24 hrs)	1.8	3.218	-1.418	0.5532	5	5	3.626	1620
												Row 31
												Nutrient replete vs. Nutrient depleted (2 hrs)	2.928	1.776	1.152	0.5532	5	5	2.945	1620
												Nutrient replete vs. Nutrient depleted (24 hrs)	2.928	3.192	-0.2632	0.5532	5	5	0.6729	1620
												Nutrient depleted (2 hrs) vs. Nutrient depleted (24 hrs)	1.776	3.192	-1.415	0.5532	5	5	3.618	1620
												Row 32
												Nutrient replete vs. Nutrient depleted (2 hrs)	2.883	1.752	1.132	0.5532	5	5	2.893	1620
												Nutrient replete vs. Nutrient depleted (24 hrs)	2.883	3.164	-0.2804	0.5532	5	5	0.7168	1620
												Nutrient depleted (2 hrs) vs. Nutrient depleted (24 hrs)	1.752	3.164	-1.412	0.5532	5	5	3.61	1620
												Row 33
												Nutrient replete vs. Nutrient depleted (2 hrs)	2.837	1.726	1.111	0.5532	5	5	2.839	1620
												Nutrient replete vs. Nutrient depleted (24 hrs)	2.837	3.135	-0.2982	0.5532	5	5	0.7623	1620
												Nutrient depleted (2 hrs) vs. Nutrient depleted (24 hrs)	1.726	3.135	-1.409	0.5532	5	5	3.601	1620
												Row 34
												Nutrient replete vs. Nutrient depleted (2 hrs)	2.789	1.7	1.089	0.5532	5	5	2.783	1620
												Nutrient replete vs. Nutrient depleted (24 hrs)	2.789	3.105	-0.3166	0.5532	5	5	0.8093	1620
												Nutrient depleted (2 hrs) vs. Nutrient depleted (24 hrs)	1.7	3.105	-1.405	0.5532	5	5	3.592	1620
												Row 35
												Nutrient replete vs. Nutrient depleted (2 hrs)	2.739	1.673	1.066	0.5532	5	5	2.725	1620
												Nutrient replete vs. Nutrient depleted (24 hrs)	2.739	3.075	-0.3356	0.5532	5	5	0.8579	1620
												Nutrient depleted (2 hrs) vs. Nutrient depleted (24 hrs)	1.673	3.075	-1.402	0.5532	5	5	3.583	1620
												Row 36
												Nutrient replete vs. Nutrient depleted (2 hrs)	2.688	1.645	1.043	0.5532	5	5	2.666	1620
												Nutrient replete vs. Nutrient depleted (24 hrs)	2.688	3.043	-0.3553	0.5532	5	5	0.9081	1620
												Nutrient depleted (2 hrs) vs. Nutrient depleted (24 hrs)	1.645	3.043	-1.398	0.5532	5	5	3.574	1620
												Row 37
												Nutrient replete vs. Nutrient depleted (2 hrs)	2.635	1.616	1.019	0.5532	5	5	2.605	1620
												Nutrient replete vs. Nutrient depleted (24 hrs)	2.635	3.01	-0.3755	0.5532	5	5	0.9599	1620
												Nutrient depleted (2 hrs) vs. Nutrient depleted (24 hrs)	1.616	3.01	-1.394	0.5532	5	5	3.564	1620
												Row 38
												Nutrient replete vs. Nutrient depleted (2 hrs)	2.58	1.586	0.9942	0.5532	5	5	2.541	1620
												Nutrient replete vs. Nutrient depleted (24 hrs)	2.58	2.976	-0.3964	0.5532	5	5	1.013	1620
												Nutrient depleted (2 hrs) vs. Nutrient depleted (24 hrs)	1.586	2.976	-1.391	0.5532	5	5	3.555	1620
												Row 39
												Nutrient replete vs. Nutrient depleted (2 hrs)	2.524	1.555	0.9687	0.5532	5	5	2.476	1620
												Nutrient replete vs. Nutrient depleted (24 hrs)	2.524	2.942	-0.4179	0.5532	5	5	1.068	1620
												Nutrient depleted (2 hrs) vs. Nutrient depleted (24 hrs)	1.555	2.942	-1.387	0.5532	5	5	3.544	1620
												Row 40
												Nutrient replete vs. Nutrient depleted (2 hrs)	2.466	1.523	0.9425	0.5532	5	5	2.409	1620
												Nutrient replete vs. Nutrient depleted (24 hrs)	2.466	2.906	-0.44	0.5532	5	5	1.125	1620
												Nutrient depleted (2 hrs) vs. Nutrient depleted (24 hrs)	1.523	2.906	-1.382	0.5532	5	5	3.534	1620
												Row 41
												Nutrient replete vs. Nutrient depleted (2 hrs)	2.406	1.491	0.9156	0.5532	5	5	2.34	1620
												Nutrient replete vs. Nutrient depleted (24 hrs)	2.406	2.869	-0.4627	0.5532	5	5	1.183	1620
												Nutrient depleted (2 hrs) vs. Nutrient depleted (24 hrs)	1.491	2.869	-1.378	0.5532	5	5	3.523	1620
												Row 42
												Nutrient replete vs. Nutrient depleted (2 hrs)	2.345	1.457	0.888	0.5532	5	5	2.27	1620
												Nutrient replete vs. Nutrient depleted (24 hrs)	2.345	2.831	-0.486	0.5532	5	5	1.242	1620
												Nutrient depleted (2 hrs) vs. Nutrient depleted (24 hrs)	1.457	2.831	-1.374	0.5532	5	5	3.512	1620
												Row 43
												Nutrient replete vs. Nutrient depleted (2 hrs)	2.283	1.423	0.8596	0.5532	5	5	2.197	1620
												Nutrient replete vs. Nutrient depleted (24 hrs)	2.283	2.793	-0.5099	0.5532	5	5	1.303	1620
												Nutrient depleted (2 hrs) vs. Nutrient depleted (24 hrs)	1.423	2.793	-1.37	0.5532	5	5	3.501	1620
												Row 44
												Nutrient replete vs. Nutrient depleted (2 hrs)	2.218	1.388	0.8305	0.5532	5	5	2.123	1620
												Nutrient replete vs. Nutrient depleted (24 hrs)	2.218	2.753	-0.5345	0.5532	5	5	1.366	1620
												Nutrient depleted (2 hrs) vs. Nutrient depleted (24 hrs)	1.388	2.753	-1.365	0.5532	5	5	3.489	1620
												Row 45
												Nutrient replete vs. Nutrient depleted (2 hrs)	2.153	1.352	0.8006	0.5532	5	5	2.047	1620
												Nutrient replete vs. Nutrient depleted (24 hrs)	2.153	2.712	-0.5597	0.5532	5	5	1.431	1620
												Nutrient depleted (2 hrs) vs. Nutrient depleted (24 hrs)	1.352	2.712	-1.36	0.5532	5	5	3.477	1620
												Row 46
												Nutrient replete vs. Nutrient depleted (2 hrs)	2.085	1.315	0.7701	0.5532	5	5	1.968	1620
												Nutrient replete vs. Nutrient depleted (24 hrs)	2.085	2.67	-0.5854	0.5532	5	5	1.497	1620
												Nutrient depleted (2 hrs) vs. Nutrient depleted (24 hrs)	1.315	2.67	-1.355	0.5532	5	5	3.465	1620
												Row 47
												Nutrient replete vs. Nutrient depleted (2 hrs)	2.016	1.277	0.739	0.5532	5	5	1.889	1620
												Nutrient replete vs. Nutrient depleted (24 hrs)	2.016	2.628	-0.6115	0.5532	5	5	1.563	1620
												Nutrient depleted (2 hrs) vs. Nutrient depleted (24 hrs)	1.277	2.628	-1.351	0.5532	5	5	3.452	1620
												Row 48
												Nutrient replete vs. Nutrient depleted (2 hrs)	1.949	1.24	0.7085	0.5532	5	5	1.811	1620
												Nutrient replete vs. Nutrient depleted (24 hrs)	1.949	2.585	-0.6366	0.5532	5	5	1.627	1620
												Nutrient depleted (2 hrs) vs. Nutrient depleted (24 hrs)	1.24	2.585	-1.345	0.5532	5	5	3.438	1620
												Row 49
												Nutrient replete vs. Nutrient depleted (2 hrs)	1.882	1.203	0.6788	0.5532	5	5	1.735	1620
												Nutrient replete vs. Nutrient depleted (24 hrs)	1.882	2.542	-0.6603	0.5532	5	5	1.688	1620
												Nutrient depleted (2 hrs) vs. Nutrient depleted (24 hrs)	1.203	2.542	-1.339	0.5532	5	5	3.423	1620
												Row 50
												Nutrient replete vs. Nutrient depleted (2 hrs)	1.817	1.167	0.6499	0.5532	5	5	1.661	1620
												Nutrient replete vs. Nutrient depleted (24 hrs)	1.817	2.5	-0.6826	0.5532	5	5	1.745	1620
												Nutrient depleted (2 hrs) vs. Nutrient depleted (24 hrs)	1.167	2.5	-1.333	0.5532	5	5	3.406	1620
												Row 51
												Nutrient replete vs. Nutrient depleted (2 hrs)	1.753	1.131	0.6219	0.5532	5	5	1.59	1620
												Nutrient replete vs. Nutrient depleted (24 hrs)	1.753	2.457	-0.7035	0.5532	5	5	1.798	1620
												Nutrient depleted (2 hrs) vs. Nutrient depleted (24 hrs)	1.131	2.457	-1.325	0.5532	5	5	3.388	1620
												Row 52
												Nutrient replete vs. Nutrient depleted (2 hrs)	1.691	1.096	0.5947	0.5532	5	5	1.52	1620
												Nutrient replete vs. Nutrient depleted (24 hrs)	1.691	2.414	-0.723	0.5532	5	5	1.848	1620
												Nutrient depleted (2 hrs) vs. Nutrient depleted (24 hrs)	1.096	2.414	-1.318	0.5532	5	5	3.368	1620
												Row 53
												Nutrient replete vs. Nutrient depleted (2 hrs)	1.63	1.062	0.5683	0.5532	5	5	1.453	1620
												Nutrient replete vs. Nutrient depleted (24 hrs)	1.63	2.371	-0.7411	0.5532	5	5	1.894	1620
												Nutrient depleted (2 hrs) vs. Nutrient depleted (24 hrs)	1.062	2.371	-1.309	0.5532	5	5	3.347	1620
												Row 54
												Nutrient replete vs. Nutrient depleted (2 hrs)	1.57	1.028	0.5427	0.5532	5	5	1.387	1620
												Nutrient replete vs. Nutrient depleted (24 hrs)	1.57	2.328	-0.7579	0.5532	5	5	1.937	1620
												Nutrient depleted (2 hrs) vs. Nutrient depleted (24 hrs)	1.028	2.328	-1.301	0.5532	5	5	3.325	1620
												Row 55
												Nutrient replete vs. Nutrient depleted (2 hrs)	1.512	0.994	0.518	0.5532	5	5	1.324	1620
												Nutrient replete vs. Nutrient depleted (24 hrs)	1.512	2.285	-0.7733	0.5532	5	5	1.977	1620
												Nutrient depleted (2 hrs) vs. Nutrient depleted (24 hrs)	0.994	2.285	-1.291	0.5532	5	5	3.301	1620
												Row 56
												Nutrient replete vs. Nutrient depleted (2 hrs)	1.455	0.961	0.4941	0.5532	5	5	1.263	1620
												Nutrient replete vs. Nutrient depleted (24 hrs)	1.455	2.242	-0.7872	0.5532	5	5	2.012	1620
												Nutrient depleted (2 hrs) vs. Nutrient depleted (24 hrs)	0.961	2.242	-1.281	0.5532	5	5	3.275	1620
												Row 57
												Nutrient replete vs. Nutrient depleted (2 hrs)	1.4	0.9286	0.471	0.5532	5	5	1.204	1620
												Nutrient replete vs. Nutrient depleted (24 hrs)	1.4	2.199	-0.7998	0.5532	5	5	2.045	1620
												Nutrient depleted (2 hrs) vs. Nutrient depleted (24 hrs)	0.9286	2.199	-1.271	0.5532	5	5	3.249	1620
												Row 58
												Nutrient replete vs. Nutrient depleted (2 hrs)	1.345	0.8966	0.4487	0.5532	5	5	1.147	1620
												Nutrient replete vs. Nutrient depleted (24 hrs)	1.345	2.156	-0.8111	0.5532	5	5	2.073	1620
												Nutrient depleted (2 hrs) vs. Nutrient depleted (24 hrs)	0.8966	2.156	-1.26	0.5532	5	5	3.22	1620
												Row 59
												Nutrient replete vs. Nutrient depleted (2 hrs)	1.293	0.8652	0.4273	0.5532	5	5	1.092	1620
												Nutrient replete vs. Nutrient depleted (24 hrs)	1.293	2.113	-0.8209	0.5532	5	5	2.098	1620
												Nutrient depleted (2 hrs) vs. Nutrient depleted (24 hrs)	0.8652	2.113	-1.248	0.5532	5	5	3.191	1620
												Row 60
												Nutrient replete vs. Nutrient depleted (2 hrs)	1.241	0.8344	0.4067	0.5532	5	5	1.04	1620
												Nutrient replete vs. Nutrient depleted (24 hrs)	1.241	2.07	-0.8293	0.5532	5	5	2.12	1620
												Nutrient depleted (2 hrs) vs. Nutrient depleted (24 hrs)	0.8344	2.07	-1.236	0.5532	5	5	3.159	1620
												Row 61
												Nutrient replete vs. Nutrient depleted (2 hrs)	1.191	0.804	0.3869	0.5532	5	5	0.9889	1620
												Nutrient replete vs. Nutrient depleted (24 hrs)	1.191	2.027	-0.8364	0.5532	5	5	2.138	1620
												Nutrient depleted (2 hrs) vs. Nutrient depleted (24 hrs)	0.804	2.027	-1.223	0.5532	5	5	3.127	1620
												Row 62
												Nutrient replete vs. Nutrient depleted (2 hrs)	1.142	0.7743	0.3679	0.5532	5	5	0.9404	1620
												Nutrient replete vs. Nutrient depleted (24 hrs)	1.142	1.984	-0.8421	0.5532	5	5	2.153	1620
												Nutrient depleted (2 hrs) vs. Nutrient depleted (24 hrs)	0.7743	1.984	-1.21	0.5532	5	5	3.093	1620
												Row 63
												Nutrient replete vs. Nutrient depleted (2 hrs)	1.095	0.745	0.3498	0.5532	5	5	0.8941	1620
												Nutrient replete vs. Nutrient depleted (24 hrs)	1.095	1.941	-0.8464	0.5532	5	5	2.163	1620
												Nutrient depleted (2 hrs) vs. Nutrient depleted (24 hrs)	0.745	1.941	-1.196	0.5532	5	5	3.058	1620
												Row 64
												Nutrient replete vs. Nutrient depleted (2 hrs)	1.049	0.7163	0.3324	0.5532	5	5	0.8498	1620
												Nutrient replete vs. Nutrient depleted (24 hrs)	1.049	1.898	-0.8493	0.5532	5	5	2.171	1620
												Nutrient depleted (2 hrs) vs. Nutrient depleted (24 hrs)	0.7163	1.898	-1.182	0.5532	5	5	3.021	1620
												Row 65
												Nutrient replete vs. Nutrient depleted (2 hrs)	1.004	0.6881	0.3159	0.5532	5	5	0.8076	1620
												Nutrient replete vs. Nutrient depleted (24 hrs)	1.004	1.855	-0.8508	0.5532	5	5	2.175	1620
												Nutrient depleted (2 hrs) vs. Nutrient depleted (24 hrs)	0.6881	1.855	-1.167	0.5532	5	5	2.982	1620
												Row 66
												Nutrient replete vs. Nutrient depleted (2 hrs)	0.9608	0.6605	0.3003	0.5532	5	5	0.7675	1620
												Nutrient replete vs. Nutrient depleted (24 hrs)	0.9608	1.812	-0.8509	0.5532	5	5	2.175	1620
												Nutrient depleted (2 hrs) vs. Nutrient depleted (24 hrs)	0.6605	1.812	-1.151	0.5532	5	5	2.943	1620
												Row 67
												Nutrient replete vs. Nutrient depleted (2 hrs)	0.9188	0.6334	0.2854	0.5532	5	5	0.7296	1620
												Nutrient replete vs. Nutrient depleted (24 hrs)	0.9188	1.769	-0.8497	0.5532	5	5	2.172	1620
												Nutrient depleted (2 hrs) vs. Nutrient depleted (24 hrs)	0.6334	1.769	-1.135	0.5532	5	5	2.902	1620
												Row 68
												Nutrient replete vs. Nutrient depleted (2 hrs)	0.8782	0.6068	0.2714	0.5532	5	5	0.6937	1620
												Nutrient replete vs. Nutrient depleted (24 hrs)	0.8782	1.725	-0.8471	0.5532	5	5	2.165	1620
												Nutrient depleted (2 hrs) vs. Nutrient depleted (24 hrs)	0.6068	1.725	-1.118	0.5532	5	5	2.859	1620
												Row 69
												Nutrient replete vs. Nutrient depleted (2 hrs)	0.839	0.5808	0.2582	0.5532	5	5	0.66	1620
												Nutrient replete vs. Nutrient depleted (24 hrs)	0.839	1.682	-0.843	0.5532	5	5	2.155	1620
												Nutrient depleted (2 hrs) vs. Nutrient depleted (24 hrs)	0.5808	1.682	-1.101	0.5532	5	5	2.815	1620
												Row 70
												Nutrient replete vs. Nutrient depleted (2 hrs)	0.8011	0.5553	0.2458	0.5532	5	5	0.6283	1620
												Nutrient replete vs. Nutrient depleted (24 hrs)	0.8011	1.639	-0.8376	0.5532	5	5	2.141	1620
												Nutrient depleted (2 hrs) vs. Nutrient depleted (24 hrs)	0.5553	1.639	-1.083	0.5532	5	5	2.77	1620
												Row 71
												Nutrient replete vs. Nutrient depleted (2 hrs)	0.7646	0.5304	0.2342	0.5532	5	5	0.5988	1620
												Nutrient replete vs. Nutrient depleted (24 hrs)	0.7646	1.595	-0.8309	0.5532	5	5	2.124	1620
												Nutrient depleted (2 hrs) vs. Nutrient depleted (24 hrs)	0.5304	1.595	-1.065	0.5532	5	5	2.723	1620
												Row 72
												Nutrient replete vs. Nutrient depleted (2 hrs)	0.7295	0.506	0.2235	0.5532	5	5	0.5714	1620
												Nutrient replete vs. Nutrient depleted (24 hrs)	0.7295	1.552	-0.8227	0.5532	5	5	2.103	1620
												Nutrient depleted (2 hrs) vs. Nutrient depleted (24 hrs)	0.506	1.552	-1.046	0.5532	5	5	2.674	1620
												Row 73
												Nutrient replete vs. Nutrient depleted (2 hrs)	0.6957	0.4821	0.2136	0.5532	5	5	0.546	1620
												Nutrient replete vs. Nutrient depleted (24 hrs)	0.6957	1.509	-0.8131	0.5532	5	5	2.079	1620
												Nutrient depleted (2 hrs) vs. Nutrient depleted (24 hrs)	0.4821	1.509	-1.027	0.5532	5	5	2.625	1620
												Row 74
												Nutrient replete vs. Nutrient depleted (2 hrs)	0.6633	0.4588	0.2045	0.5532	5	5	0.5228	1620
												Nutrient replete vs. Nutrient depleted (24 hrs)	0.6633	1.465	-0.8022	0.5532	5	5	2.051	1620
												Nutrient depleted (2 hrs) vs. Nutrient depleted (24 hrs)	0.4588	1.465	-1.007	0.5532	5	5	2.573	1620
												Row 75
												Nutrient replete vs. Nutrient depleted (2 hrs)	0.6322	0.436	0.1963	0.5532	5	5	0.5017	1620
												Nutrient replete vs. Nutrient depleted (24 hrs)	0.6322	1.422	-0.7899	0.5532	5	5	2.019	1620
												Nutrient depleted (2 hrs) vs. Nutrient depleted (24 hrs)	0.436	1.422	-0.9861	0.5532	5	5	2.521	1620
												Row 76
												Nutrient replete vs. Nutrient depleted (2 hrs)	0.6025	0.4137	0.1888	0.5532	5	5	0.4827	1620
												Nutrient replete vs. Nutrient depleted (24 hrs)	0.6025	1.379	-0.7762	0.5532	5	5	1.984	1620
												Nutrient depleted (2 hrs) vs. Nutrient depleted (24 hrs)	0.4137	1.379	-0.965	0.5532	5	5	2.467	1620
												Row 77
												Nutrient replete vs. Nutrient depleted (2 hrs)	0.5742	0.392	0.1822	0.5532	5	5	0.4658	1620
												Nutrient replete vs. Nutrient depleted (24 hrs)	0.5742	1.335	-0.7611	0.5532	5	5	1.945	1620
												Nutrient depleted (2 hrs) vs. Nutrient depleted (24 hrs)	0.392	1.335	-0.9433	0.5532	5	5	2.411	1620
												Row 78
												Nutrient replete vs. Nutrient depleted (2 hrs)	0.5472	0.3708	0.1764	0.5532	5	5	0.451	1620
												Nutrient replete vs. Nutrient depleted (24 hrs)	0.5472	1.292	-0.7446	0.5532	5	5	1.903	1620
												Nutrient depleted (2 hrs) vs. Nutrient depleted (24 hrs)	0.3708	1.292	-0.921	0.5532	5	5	2.354	1620
												Row 79
												Nutrient replete vs. Nutrient depleted (2 hrs)	0.5216	0.3501	0.1715	0.5532	5	5	0.4383	1620
												Nutrient replete vs. Nutrient depleted (24 hrs)	0.5216	1.248	-0.7267	0.5532	5	5	1.858	1620
												Nutrient depleted (2 hrs) vs. Nutrient depleted (24 hrs)	0.3501	1.248	-0.8982	0.5532	5	5	2.296	1620
												Row 80
												Nutrient replete vs. Nutrient depleted (2 hrs)	0.4974	0.33	0.1673	0.5532	5	5	0.4277	1620
												Nutrient replete vs. Nutrient depleted (24 hrs)	0.4974	1.205	-0.7075	0.5532	5	5	1.809	1620
												Nutrient depleted (2 hrs) vs. Nutrient depleted (24 hrs)	0.33	1.205	-0.8748	0.5532	5	5	2.236	1620
												Row 81
												Nutrient replete vs. Nutrient depleted (2 hrs)	0.4745	0.3104	0.164	0.5532	5	5	0.4193	1620
												Nutrient replete vs. Nutrient depleted (24 hrs)	0.4745	1.161	-0.6869	0.5532	5	5	1.756	1620
												Nutrient depleted (2 hrs) vs. Nutrient depleted (24 hrs)	0.3104	1.161	-0.8509	0.5532	5	5	2.175	1620
												Row 82
												Nutrient replete vs. Nutrient depleted (2 hrs)	0.4529	0.2914	0.1615	0.5532	5	5	0.4129	1620
												Nutrient replete vs. Nutrient depleted (24 hrs)	0.4529	1.118	-0.6649	0.5532	5	5	1.7	1620
												Nutrient depleted (2 hrs) vs. Nutrient depleted (24 hrs)	0.2914	1.118	-0.8264	0.5532	5	5	2.112	1620
												Row 83
												Nutrient replete vs. Nutrient depleted (2 hrs)	0.4328	0.2729	0.1599	0.5532	5	5	0.4086	1620
												Nutrient replete vs. Nutrient depleted (24 hrs)	0.4328	1.074	-0.6415	0.5532	5	5	1.64	1620
												Nutrient depleted (2 hrs) vs. Nutrient depleted (24 hrs)	0.2729	1.074	-0.8013	0.5532	5	5	2.048	1620
												Row 84
												Nutrient replete vs. Nutrient depleted (2 hrs)	0.414	0.2549	0.159	0.5532	5	5	0.4065	1620
												Nutrient replete vs. Nutrient depleted (24 hrs)	0.414	1.031	-0.6167	0.5532	5	5	1.576	1620
												Nutrient depleted (2 hrs) vs. Nutrient depleted (24 hrs)	0.2549	1.031	-0.7757	0.5532	5	5	1.983	1620
												Row 85
												Nutrient replete vs. Nutrient depleted (2 hrs)	0.3965	0.2375	0.159	0.5532	5	5	0.4064	1620
												Nutrient replete vs. Nutrient depleted (24 hrs)	0.3965	0.987	-0.5905	0.5532	5	5	1.509	1620
												Nutrient depleted (2 hrs) vs. Nutrient depleted (24 hrs)	0.2375	0.987	-0.7495	0.5532	5	5	1.916	1620
												Row 86
												Nutrient replete vs. Nutrient depleted (2 hrs)	0.3804	0.2206	0.1598	0.5532	5	5	0.4085	1620
												Nutrient replete vs. Nutrient depleted (24 hrs)	0.3804	0.9434	-0.563	0.5532	5	5	1.439	1620
												Nutrient depleted (2 hrs) vs. Nutrient depleted (24 hrs)	0.2206	0.9434	-0.7228	0.5532	5	5	1.848	1620
												Row 87
												Nutrient replete vs. Nutrient depleted (2 hrs)	0.3657	0.2043	0.1614	0.5532	5	5	0.4127	1620
												Nutrient replete vs. Nutrient depleted (24 hrs)	0.3657	0.8997	-0.534	0.5532	5	5	1.365	1620
												Nutrient depleted (2 hrs) vs. Nutrient depleted (24 hrs)	0.2043	0.8997	-0.6955	0.5532	5	5	1.778	1620
												Row 88
												Nutrient replete vs. Nutrient depleted (2 hrs)	0.3523	0.1884	0.1639	0.5532	5	5	0.4189	1620
												Nutrient replete vs. Nutrient depleted (24 hrs)	0.3523	0.856	-0.5037	0.5532	5	5	1.288	1620
												Nutrient depleted (2 hrs) vs. Nutrient depleted (24 hrs)	0.1884	0.856	-0.6676	0.5532	5	5	1.707	1620
												Row 89
												Nutrient replete vs. Nutrient depleted (2 hrs)	0.3403	0.1732	0.1672	0.5532	5	5	0.4273	1620
												Nutrient replete vs. Nutrient depleted (24 hrs)	0.3403	0.8123	-0.472	0.5532	5	5	1.207	1620
												Nutrient depleted (2 hrs) vs. Nutrient depleted (24 hrs)	0.1732	0.8123	-0.6392	0.5532	5	5	1.634	1620
												Row 90
												Nutrient replete vs. Nutrient depleted (2 hrs)	0.3295	0.1584	0.1711	0.5532	5	5	0.4374	1620
												Nutrient replete vs. Nutrient depleted (24 hrs)	0.3295	0.7688	-0.4393	0.5532	5	5	1.123	1620
												Nutrient depleted (2 hrs) vs. Nutrient depleted (24 hrs)	0.1584	0.7688	-0.6104	0.5532	5	5	1.56	1620
												Row 91
												Nutrient replete vs. Nutrient depleted (2 hrs)	0.3191	0.144	0.1751	0.5532	5	5	0.4476	1620
												Nutrient replete vs. Nutrient depleted (24 hrs)	0.3191	0.7261	-0.407	0.5532	5	5	1.04	1620
												Nutrient depleted (2 hrs) vs. Nutrient depleted (24 hrs)	0.144	0.7261	-0.5821	0.5532	5	5	1.488	1620
												Row 92
												Nutrient replete vs. Nutrient depleted (2 hrs)	0.3089	0.1299	0.179	0.5532	5	5	0.4575	1620
												Nutrient replete vs. Nutrient depleted (24 hrs)	0.3089	0.6844	-0.3755	0.5532	5	5	0.9599	1620
												Nutrient depleted (2 hrs) vs. Nutrient depleted (24 hrs)	0.1299	0.6844	-0.5545	0.5532	5	5	1.417	1620
												Row 93
												Nutrient replete vs. Nutrient depleted (2 hrs)	0.299	0.1162	0.1828	0.5532	5	5	0.4672	1620
												Nutrient replete vs. Nutrient depleted (24 hrs)	0.299	0.6438	-0.3448	0.5532	5	5	0.8813	1620
												Nutrient depleted (2 hrs) vs. Nutrient depleted (24 hrs)	0.1162	0.6438	-0.5276	0.5532	5	5	1.349	1620
												Row 94
												Nutrient replete vs. Nutrient depleted (2 hrs)	0.2893	0.1028	0.1865	0.5532	5	5	0.4767	1620
												Nutrient replete vs. Nutrient depleted (24 hrs)	0.2893	0.6041	-0.3148	0.5532	5	5	0.8048	1620
												Nutrient depleted (2 hrs) vs. Nutrient depleted (24 hrs)	0.1028	0.6041	-0.5013	0.5532	5	5	1.281	1620
												Row 95
												Nutrient replete vs. Nutrient depleted (2 hrs)	0.2799	0.0898	0.1901	0.5532	5	5	0.4859	1620
												Nutrient replete vs. Nutrient depleted (24 hrs)	0.2799	0.5655	-0.2856	0.5532	5	5	0.7301	1620
												Nutrient depleted (2 hrs) vs. Nutrient depleted (24 hrs)	0.0898	0.5655	-0.4757	0.5532	5	5	1.216	1620
												Row 96
												Nutrient replete vs. Nutrient depleted (2 hrs)	0.2707	0.07712	0.1936	0.5532	5	5	0.4949	1620
												Nutrient replete vs. Nutrient depleted (24 hrs)	0.2707	0.5279	-0.2572	0.5532	5	5	0.6575	1620
												Nutrient depleted (2 hrs) vs. Nutrient depleted (24 hrs)	0.07712	0.5279	-0.4508	0.5532	5	5	1.152	1620
												Row 97
												Nutrient replete vs. Nutrient depleted (2 hrs)	0.2618	0.06477	0.197	0.5532	5	5	0.5036	1620
												Nutrient replete vs. Nutrient depleted (24 hrs)	0.2618	0.4913	-0.2296	0.5532	5	5	0.5868	1620
												Nutrient depleted (2 hrs) vs. Nutrient depleted (24 hrs)	0.06477	0.4913	-0.4266	0.5532	5	5	1.09	1620
												Row 98
												Nutrient replete vs. Nutrient depleted (2 hrs)	0.2531	0.05277	0.2003	0.5532	5	5	0.5121	1620
												Nutrient replete vs. Nutrient depleted (24 hrs)	0.2531	0.4558	-0.2027	0.5532	5	5	0.5181	1620
												Nutrient depleted (2 hrs) vs. Nutrient depleted (24 hrs)	0.05277	0.4558	-0.403	0.5532	5	5	1.03	1620
												Row 99
												Nutrient replete vs. Nutrient depleted (2 hrs)	0.2447	0.04112	0.2036	0.5532	5	5	0.5203	1620
												Nutrient replete vs. Nutrient depleted (24 hrs)	0.2447	0.4212	-0.1766	0.5532	5	5	0.4513	1620
												Nutrient depleted (2 hrs) vs. Nutrient depleted (24 hrs)	0.04112	0.4212	-0.3801	0.5532	5	5	0.9717	1620
												Row 100
												Nutrient replete vs. Nutrient depleted (2 hrs)	0.2365	0.02981	0.2067	0.5532	5	5	0.5283	1620
												Nutrient replete vs. Nutrient depleted (24 hrs)	0.2365	0.3877	-0.1512	0.5532	5	5	0.3865	1620
												Nutrient depleted (2 hrs) vs. Nutrient depleted (24 hrs)	0.02981	0.3877	-0.3579	0.5532	5	5	0.9149	1620
												Row 101
												Nutrient replete vs. Nutrient depleted (2 hrs)	0.2286	0.01884	0.2097	0.5532	5	5	0.5361	1620
												Nutrient replete vs. Nutrient depleted (24 hrs)	0.2286	0.3552	-0.1266	0.5532	5	5	0.3237	1620
												Nutrient depleted (2 hrs) vs. Nutrient depleted (24 hrs)	0.01884	0.3552	-0.3364	0.5532	5	5	0.8598	1620
												Row 102
												Nutrient replete vs. Nutrient depleted (2 hrs)	0.2209	0.008211	0.2127	0.5532	5	5	0.5436	1620
												Nutrient replete vs. Nutrient depleted (24 hrs)	0.2209	0.3237	-0.1028	0.5532	5	5	0.2629	1620
												Nutrient depleted (2 hrs) vs. Nutrient depleted (24 hrs)	0.008211	0.3237	-0.3155	0.5532	5	5	0.8065	1620
												Row 103
												Nutrient replete vs. Nutrient depleted (2 hrs)	0.2134	-0.002071	0.2155	0.5532	5	5	0.5509	1620
												Nutrient replete vs. Nutrient depleted (24 hrs)	0.2134	0.2932	-0.07979	0.5532	5	5	0.204	1620
												Nutrient depleted (2 hrs) vs. Nutrient depleted (24 hrs)	-0.002071	0.2932	-0.2953	0.5532	5	5	0.7549	1620
												Row 104
												Nutrient replete vs. Nutrient depleted (2 hrs)	0.2063	-0.01201	0.2183	0.5532	5	5	0.5579	1620
												Nutrient replete vs. Nutrient depleted (24 hrs)	0.2063	0.2638	-0.05753	0.5532	5	5	0.1471	1620
												Nutrient depleted (2 hrs) vs. Nutrient depleted (24 hrs)	-0.01201	0.2638	-0.2758	0.5532	5	5	0.705	1620
												Row 105
												Nutrient replete vs. Nutrient depleted (2 hrs)	0.1993	-0.0216	0.2209	0.5532	5	5	0.5647	1620
												Nutrient replete vs. Nutrient depleted (24 hrs)	0.1993	0.2353	-0.03603	0.5532	5	5	0.0921	1620
												Nutrient depleted (2 hrs) vs. Nutrient depleted (24 hrs)	-0.0216	0.2353	-0.2569	0.5532	5	5	0.6568	1620
												Row 106
												Nutrient replete vs. Nutrient depleted (2 hrs)	0.1926	-0.03086	0.2235	0.5532	5	5	0.5713	1620
												Nutrient replete vs. Nutrient depleted (24 hrs)	0.1926	0.2079	-0.0153	0.5532	5	5	0.03912	1620
												Nutrient depleted (2 hrs) vs. Nutrient depleted (24 hrs)	-0.03086	0.2079	-0.2388	0.5532	5	5	0.6104	1620
												Row 107
												Nutrient replete vs. Nutrient depleted (2 hrs)	0.1862	-0.03976	0.2259	0.5532	5	5	0.5776	1620
												Nutrient replete vs. Nutrient depleted (24 hrs)	0.1862	0.1815	0.004653	0.5532	5	5	0.01189	1620
												Nutrient depleted (2 hrs) vs. Nutrient depleted (24 hrs)	-0.03976	0.1815	-0.2213	0.5532	5	5	0.5657	1620
												Row 108
												Nutrient replete vs. Nutrient depleted (2 hrs)	0.18	-0.04833	0.2283	0.5532	5	5	0.5836	1620
												Nutrient replete vs. Nutrient depleted (24 hrs)	0.18	0.1561	0.02384	0.5532	5	5	0.06094	1620
												Nutrient depleted (2 hrs) vs. Nutrient depleted (24 hrs)	-0.04833	0.1561	-0.2045	0.5532	5	5	0.5227	1620
												Row 109
												Nutrient replete vs. Nutrient depleted (2 hrs)	0.174	-0.05655	0.2306	0.5532	5	5	0.5894	1620
												Nutrient replete vs. Nutrient depleted (24 hrs)	0.174	0.1318	0.04226	0.5532	5	5	0.108	1620
												Nutrient depleted (2 hrs) vs. Nutrient depleted (24 hrs)	-0.05655	0.1318	-0.1883	0.5532	5	5	0.4814	1620
												Row 110
												Nutrient replete vs. Nutrient depleted (2 hrs)	0.1683	-0.06443	0.2328	0.5532	5	5	0.595	1620
												Nutrient replete vs. Nutrient depleted (24 hrs)	0.1683	0.1084	0.05991	0.5532	5	5	0.1531	1620
												Nutrient depleted (2 hrs) vs. Nutrient depleted (24 hrs)	-0.06443	0.1084	-0.1729	0.5532	5	5	0.4419	1620
												Row 111
												Nutrient replete vs. Nutrient depleted (2 hrs)	0.1629	-0.07196	0.2349	0.5532	5	5	0.6003	1620
												Nutrient replete vs. Nutrient depleted (24 hrs)	0.1629	0.08611	0.07679	0.5532	5	5	0.1963	1620
												Nutrient depleted (2 hrs) vs. Nutrient depleted (24 hrs)	-0.07196	0.08611	-0.1581	0.5532	5	5	0.4041	1620
												Row 112
												Nutrient replete vs. Nutrient depleted (2 hrs)	0.1577	-0.07915	0.2368	0.5532	5	5	0.6054	1620
												Nutrient replete vs. Nutrient depleted (24 hrs)	0.1577	0.0648	0.0929	0.5532	5	5	0.2375	1620
												Nutrient depleted (2 hrs) vs. Nutrient depleted (24 hrs)	-0.07915	0.0648	-0.1439	0.5532	5	5	0.368	1620
												Row 113
												Nutrient replete vs. Nutrient depleted (2 hrs)	0.1527	-0.086	0.2387	0.5532	5	5	0.6103	1620
												Nutrient replete vs. Nutrient depleted (24 hrs)	0.1527	0.0445	0.1082	0.5532	5	5	0.2767	1620
												Nutrient depleted (2 hrs) vs. Nutrient depleted (24 hrs)	-0.086	0.0445	-0.1305	0.5532	5	5	0.3336	1620
												Row 114
												Nutrient replete vs. Nutrient depleted (2 hrs)	0.148	-0.0925	0.2405	0.5532	5	5	0.6149	1620
												Nutrient replete vs. Nutrient depleted (24 hrs)	0.148	0.02523	0.1228	0.5532	5	5	0.3139	1620
												Nutrient depleted (2 hrs) vs. Nutrient depleted (24 hrs)	-0.0925	0.02523	-0.1177	0.5532	5	5	0.3009	1620
												Row 115
												Nutrient replete vs. Nutrient depleted (2 hrs)	0.1436	-0.09866	0.2422	0.5532	5	5	0.6192	1620
												Nutrient replete vs. Nutrient depleted (24 hrs)	0.1436	0.006975	0.1366	0.5532	5	5	0.3492	1620
												Nutrient depleted (2 hrs) vs. Nutrient depleted (24 hrs)	-0.09866	0.006975	-0.1056	0.5532	5	5	0.27	1620
												Row 116
												Nutrient replete vs. Nutrient depleted (2 hrs)	0.1394	-0.1045	0.2439	0.5532	5	5	0.6233	1620
												Nutrient replete vs. Nutrient depleted (24 hrs)	0.1394	-0.01026	0.1496	0.5532	5	5	0.3825	1620
												Nutrient depleted (2 hrs) vs. Nutrient depleted (24 hrs)	-0.1045	-0.01026	-0.09421	0.5532	5	5	0.2408	1620
												Row 117
												Nutrient replete vs. Nutrient depleted (2 hrs)	0.1354	-0.1099	0.2454	0.5532	5	5	0.6272	1620
												Nutrient replete vs. Nutrient depleted (24 hrs)	0.1354	-0.02648	0.1619	0.5532	5	5	0.4138	1620
												Nutrient depleted (2 hrs) vs. Nutrient depleted (24 hrs)	-0.1099	-0.02648	-0.08347	0.5532	5	5	0.2134	1620
												Row 118
												Nutrient replete vs. Nutrient depleted (2 hrs)	0.1317	-0.1151	0.2468	0.5532	5	5	0.6308	1620
												Nutrient replete vs. Nutrient depleted (24 hrs)	0.1317	-0.04168	0.1734	0.5532	5	5	0.4432	1620
												Nutrient depleted (2 hrs) vs. Nutrient depleted (24 hrs)	-0.1151	-0.04168	-0.07339	0.5532	5	5	0.1876	1620
												Row 119
												Nutrient replete vs. Nutrient depleted (2 hrs)	0.1282	-0.1199	0.2481	0.5532	5	5	0.6342	1620
												Nutrient replete vs. Nutrient depleted (24 hrs)	0.1282	-0.05587	0.1841	0.5532	5	5	0.4706	1620
												Nutrient depleted (2 hrs) vs. Nutrient depleted (24 hrs)	-0.1199	-0.05587	-0.064	0.5532	5	5	0.1636	1620
												Row 120
												Nutrient replete vs. Nutrient depleted (2 hrs)	0.125	-0.1243	0.2493	0.5532	5	5	0.6374	1620
												Nutrient replete vs. Nutrient depleted (24 hrs)	0.125	-0.06903	0.1941	0.5532	5	5	0.4961	1620
												Nutrient depleted (2 hrs) vs. Nutrient depleted (24 hrs)	-0.1243	-0.06903	-0.05527	0.5532	5	5	0.1413	1620
												Row 121
												Nutrient replete vs. Nutrient depleted (2 hrs)	0.1221	-0.1284	0.2505	0.5532	5	5	0.6403	1620
												Nutrient replete vs. Nutrient depleted (24 hrs)	0.1221	-0.08118	0.2032	0.5532	5	5	0.5195	1620
												Nutrient depleted (2 hrs) vs. Nutrient depleted (24 hrs)	-0.1284	-0.08118	-0.04723	0.5532	5	5	0.1207	1620
												Row 122
												Nutrient replete vs. Nutrient depleted (2 hrs)	0.1194	-0.1322	0.2515	0.5532	5	5	0.6429	1620
												Nutrient replete vs. Nutrient depleted (24 hrs)	0.1194	-0.09231	0.2117	0.5532	5	5	0.5411	1620
												Nutrient depleted (2 hrs) vs. Nutrient depleted (24 hrs)	-0.1322	-0.09231	-0.03985	0.5532	5	5	0.1019	1620
												Row 123
												Nutrient replete vs. Nutrient depleted (2 hrs)	0.1169	-0.1356	0.2525	0.5532	5	5	0.6453	1620
												Nutrient replete vs. Nutrient depleted (24 hrs)	0.1169	-0.1024	0.2193	0.5532	5	5	0.5606	1620
												Nutrient depleted (2 hrs) vs. Nutrient depleted (24 hrs)	-0.1356	-0.1024	-0.03315	0.5532	5	5	0.08474	1620
												Row 124
												Nutrient replete vs. Nutrient depleted (2 hrs)	0.1147	-0.1386	0.2533	0.5532	5	5	0.6475	1620
												Nutrient replete vs. Nutrient depleted (24 hrs)	0.1147	-0.1115	0.2262	0.5532	5	5	0.5782	1620
												Nutrient depleted (2 hrs) vs. Nutrient depleted (24 hrs)	-0.1386	-0.1115	-0.02713	0.5532	5	5	0.06934	1620
												Row 125
												Nutrient replete vs. Nutrient depleted (2 hrs)	0.1127	-0.1414	0.2541	0.5532	5	5	0.6494	1620
												Nutrient replete vs. Nutrient depleted (24 hrs)	0.1127	-0.1196	0.2323	0.5532	5	5	0.5938	1620
												Nutrient depleted (2 hrs) vs. Nutrient depleted (24 hrs)	-0.1414	-0.1196	-0.02178	0.5532	5	5	0.05566	1620
												Row 126
												Nutrient replete vs. Nutrient depleted (2 hrs)	0.111	-0.1437	0.2547	0.5532	5	5	0.6511	1620
												Nutrient replete vs. Nutrient depleted (24 hrs)	0.111	-0.1266	0.2376	0.5532	5	5	0.6074	1620
												Nutrient depleted (2 hrs) vs. Nutrient depleted (24 hrs)	-0.1437	-0.1266	-0.0171	0.5532	5	5	0.04371	1620
												Row 127
												Nutrient replete vs. Nutrient depleted (2 hrs)	0.1095	-0.1458	0.2553	0.5532	5	5	0.6526	1620
												Nutrient replete vs. Nutrient depleted (24 hrs)	0.1095	-0.1327	0.2422	0.5532	5	5	0.6191	1620
												Nutrient depleted (2 hrs) vs. Nutrient depleted (24 hrs)	-0.1458	-0.1327	-0.0131	0.5532	5	5	0.03348	1620
												Row 128
												Nutrient replete vs. Nutrient depleted (2 hrs)	0.1083	-0.1475	0.2558	0.5532	5	5	0.6538	1620
												Nutrient replete vs. Nutrient depleted (24 hrs)	0.1083	-0.1377	0.246	0.5532	5	5	0.6288	1620
												Nutrient depleted (2 hrs) vs. Nutrient depleted (24 hrs)	-0.1475	-0.1377	-0.009772	0.5532	5	5	0.02498	1620
												Row 129
												Nutrient replete vs. Nutrient depleted (2 hrs)	0.1073	-0.1488	0.2561	0.5532	5	5	0.6547	1620
												Nutrient replete vs. Nutrient depleted (24 hrs)	0.1073	-0.1417	0.249	0.5532	5	5	0.6365	1620
												Nutrient depleted (2 hrs) vs. Nutrient depleted (24 hrs)	-0.1488	-0.1417	-0.00712	0.5532	5	5	0.0182	1620
												Row 130
												Nutrient replete vs. Nutrient depleted (2 hrs)	0.1066	-0.1498	0.2564	0.5532	5	5	0.6554	1620
												Nutrient replete vs. Nutrient depleted (24 hrs)	0.1066	-0.1447	0.2513	0.5532	5	5	0.6423	1620
												Nutrient depleted (2 hrs) vs. Nutrient depleted (24 hrs)	-0.1498	-0.1447	-0.005142	0.5532	5	5	0.01315	1620
												Row 131
												Nutrient replete vs. Nutrient depleted (2 hrs)	0.1061	-0.1505	0.2566	0.5532	5	5	0.6559	1620
												Nutrient replete vs. Nutrient depleted (24 hrs)	0.1061	-0.1467	0.2527	0.5532	5	5	0.6461	1620
												Nutrient depleted (2 hrs) vs. Nutrient depleted (24 hrs)	-0.1505	-0.1467	-0.003839	0.5532	5	5	0.009814	1620
												Row 132
												Nutrient replete vs. Nutrient depleted (2 hrs)	0.1059	-0.1508	0.2567	0.5532	5	5	0.6561	1620
												Nutrient replete vs. Nutrient depleted (24 hrs)	0.1059	-0.1476	0.2535	0.5532	5	5	0.6479	1620
												Nutrient depleted (2 hrs) vs. Nutrient depleted (24 hrs)	-0.1508	-0.1476	-0.003211	0.5532	5	5	0.008207	1620
												Row 133
												Nutrient replete vs. Nutrient depleted (2 hrs)	0.1058	-0.1509	0.2567	0.5532	5	5	0.6562	1620
												Nutrient replete vs. Nutrient depleted (24 hrs)	0.1058	-0.1477	0.2536	0.5532	5	5	0.6482	1620
												Nutrient depleted (2 hrs) vs. Nutrient depleted (24 hrs)	-0.1509	-0.1477	-0.00312	0.5532	5	5	0.007975	1620
												Row 134
												Nutrient replete vs. Nutrient depleted (2 hrs)	0.1058	-0.1509	0.2567	0.5532	5	5	0.6562	1620
												Nutrient replete vs. Nutrient depleted (24 hrs)	0.1058	-0.1477	0.2536	0.5532	5	5	0.6482	1620
												Nutrient depleted (2 hrs) vs. Nutrient depleted (24 hrs)	-0.1509	-0.1477	-0.00312	0.5532	5	5	0.007975	1620
												Row 135
												Nutrient replete vs. Nutrient depleted (2 hrs)	0.1058	-0.1509	0.2567	0.5532	5	5	0.6562	1620
												Nutrient replete vs. Nutrient depleted (24 hrs)	0.1058	-0.1477	0.2536	0.5532	5	5	0.6482	1620
												Nutrient depleted (2 hrs) vs. Nutrient depleted (24 hrs)	-0.1509	-0.1477	-0.00312	0.5532	5	5	0.007975	1620

## Sheet: Figure 5a
Figure 5a
Average duration of structures marked by HaloTag fusion proteins, collected during different nutrient conditions.
	Nutrient replete													Tukey's multiple comparisons test	Predicted (LS) mean diff.	95.00% CI of diff.	Below threshold?	Summary	Adjusted P Value
HaloTag-Sec16a	82.4029	100.967	78.2512	85.4805	65.6002	78.2658	73.9426	89.3602	89.7998	70.9279
HaloTag-Sec23a	62.0506	71.8345	59.6444	60.9348	64.1852	56.5828	58.6518	56.7372	53.4352	40.96				HaloTag-Sec16a
HaloTag-Sec31a	53.6147	55.8078	40.5732	34.1425	47.3667	42.6808	44.9665	40.2332	58.2746	44.7282				Fed vs. 2 hr starvation	40.23	29.67 to 50.78	Yes	****	<0.0001
HaloTag-TFG	36.1175	30.3387	28.8043	33.9596	30.5181	32.0428	24.2445	26.9815	33.9021	32.2633				Fed vs. 24 hr starvation adjusted	-81.7	-92.26 to -71.15	Yes	****	<0.0001
														2 hr starvation vs. 24 hr starvation adjusted	-121.9	-132.5 to -111.4	Yes	****	<0.0001
	2 hr nutrient depletion
HaloTag-Sec16a	38.0449	39.4318	41.7813	46.4184	37.8461	35.0818	44.4893	44.2622	40.7074	44.6418				HaloTag-Sec23a
HaloTag-Sec23a	49.2874	58.1103	69.1883	81.3667	66.0347	68.7313	63.2641	66.631	58.941	56.1302				Fed vs. 2 hr starvation	-5.267	-15.82 to 5.288	No	ns	0.4643
HaloTag-Sec31a	57.9863	53.5412	68.2322	49.3524	59.2783	68.8254	50.5672	52.078	58.1478	56.3919				Fed vs. 24 hr starvation adjusted	-15.99	-26.55 to -5.436	Yes	**	0.0014
HaloTag-TFG	39.6034	34.2488	35.0005	35.6889	25.474	28.4734	33.1707	34.3413	39.7204	37.5854				2 hr starvation vs. 24 hr starvation adjusted	-10.72	-21.28 to -0.1695	Yes	*	0.0455
	24 hr nutrient depletion													HaloTag-Sec31a
HaloTag-Sec16a	143.882	183.095	160.716	152.644	169.597	128.555	214.106	174.097	153.503	151.82				Fed vs. 2 hr starvation	-11.2	-21.76 to -0.6465	Yes	*	0.0348
HaloTag-Sec23a	97.1124	72.8848	72.1394	52.5494	82.2249	74.7353	77.1237	67.8625	64.6344	83.6602				Fed vs. 24 hr starvation adjusted	11.36	1.250 to 21.46	Yes	*	0.0236
HaloTag-Sec31a	51.8673	39.5188	26.7819	34.2535	29.942	30.587	23.4171	31.3416	37.3727	36.1784	35.2219	42.121		2 hr starvation vs. 24 hr starvation adjusted	22.56	12.45 to 32.66	Yes	****	<0.0001
HaloTag-TFG	25.4951	16.7407	18.391	17.4292	21.6056	24.8992	29.2749	24.0123	29.4213	33.6926
														HaloTag-TFG
														Fed vs. 2 hr starvation	-3.413	-13.97 to 7.141	No	ns	0.7232
														Fed vs. 24 hr starvation adjusted	6.821	-3.734 to 17.38	No	ns	0.2784
														2 hr starvation vs. 24 hr starvation adjusted	10.23	-0.3202 to 20.79	No	ns	0.0594

[truncated: 30 more sheets: Figure 5b, Figure 5c, Figure 5d, Figure 5e, Figure 5f, Figure 6b, Figure 6c, Figure 6d (half-times), Figure 6d, Figure S1d, Figure S1e, Figure S2b, Figure S4a-d, Figure S5a-d, Figure S5e-f, Figure S6a-d, Figure S6e, Figure S7b, Figure S7b (half-time), Figure S8a …]
